# Supplementary material for: Convergent direct and indirect cortical streams shape avoidance decisions in mice via the midline thalamus
Source: Nat Commun. 2024 Aug 4;15:6598. doi: 10.1038/s41467-024-50941-6 (PMC11297946; doi:10.1038/s41467-024-50941-6)
Supplement: Supplementary file 4 — Source Data [file 41467_2024_50941_MOESM4_ESM.xlsx]

## Sheet: Fig 1
Fig 1g	Left
Cell counts /mm2
TRN projector	pPVT projector	Overlaped
989.172	412.155	313.238
432.211	182.707	115.911
770.019	437.932	259.319
398.233	167.037	94.0272
654.902	480.013	203.417
590.816	410.832	168.246
448.608	256.347	75.48
577.199	470.873	151.894
950.339	611.806	375.241
727.649	541.973	210.767
514.18	385.635	152.826
563.343	320.638	138.053
one-way ANOVA multiple comparisons corrected by two-stage linear step-up procedure of Benjamini, Krieger and Yekutieli
F (DFn, DFd)	P value
F (2, 33) = 28.15	P<0.0001
Two-stage linear step-up procedure of Benjamini, Krieger and Yekutieli			Individual P Value
TRN projector vs. pPVT projector			0.0002
TRN projector vs. Overlaped			<0.0001
pPVT projector vs. Overlaped			0.0019
Right	% of cells labeled
Double/TRN projector	Double/pPVT projector
31.6667	76
26.8182	63.4409
33.677	59.2145
23.6111	56.2914
31.0606	42.3773
28.4768	40.9524
16.8254	29.4444
26.3158	32.2581
39.485	61.3333
28.9655	38.8889
29.7222	39.6296
24.5059	43.0556
Independent two-tailed t-test
t(22) = 4.547	P = 0.0002

## Sheet: Fig 2
Fig 2b	Cell counts per section
Total	SPP1	Ecel1	Only
35	0	31	4
23	0	21	2
56	6	44	6
24	2	22	1
28	1	27	1
21	0	17	4
18	0	17	1
24	5	21	0
22	0	22	0
33	1	31	2
one-way ANOVA multiple comparisons corrected by two-stage linear step-up procedure of Benjamini, Krieger and Yekutieli
F (3, 27) = 81.16	P<0.0001
Two-stage linear step-up procedure of Benjamini, Krieger and Yekutieli			Individual P Value
Total vs. SPP1			<0.0001
Total vs. Ecel1			0.1851
Total vs. Only			<0.0001
SPP1 vs. Ecel1			<0.0001
SPP1 vs. Only			0.7944
Ecel1 vs. Only			<0.0001
Fig 2c	Averaged cell counts per subject
CTB	PV+	Gad2+
107	30.6667	106
152.667	45.3333	148.333
146.667	51.6667	142
one-way ANOVA multiple comparisons corrected by two-stage linear step-up procedure of Benjamini, Krieger and Yekutieli
F (1.007, 2.014) = 113.7		P=0.0085
Two-stage linear step-up procedure of Benjamini, Krieger and Yekutieli			Individual P Value
CTB vs. PV+			0.0093
CTB vs. Gad2+			0.1044
PV+ vs. Gad2+			0.0079
Fig 2d	top
Peak Amplitude
PL-PVT-NAc	TRN-PVT-NAc
47.5733	817.297
66.288	208.519
18.6921	747.93
47.8874	492.026
80.8282	131.463
138.096	72.5111
23.7315	246.775
29.7547	374.475
115.385	641.48
33.701
32.765
62.0095
57.4449
Unpaired two tailed t-test
t(20) = 4.689	P = 0.0001
bottom
PPR
PL-PVT-NAc	TRN-PVT-NAc
0.337476	0.477013
0.245209	0.608076
0.407417	0.227648
0.344376	0.240019
0.172215	0.445337
0.17057	0.595003
0.369021	0.222584
0.217393	0.404566
0.66427	0.14757
0.231444
0.500876
Unpaired two-tailed t-test
t(18) = 0.5754	P = 0.5721
Fig 2e
													PTX in bath
Top	167.252	173.616	175.064	140.934	159.476	154.625	162.524	156.779	185.403	166.998	168.092	190.476	182.856	178.974	182.843	192.898	168.95	147.121	150.124	135.566	127.497	111.268	108.551	93.9313	73.9321	74.2479	73.599	54.5253	61.606	49.6471	51.1384	50.156	34.44	34.9024	39.5332	22.027	31.2549	23.9434	23.1751	26.7052	19.6709	20.9156	19.2689	18.4095	16.9994	14.8567	17.6349	11.5338	14.0502
															NBQX+APV in bath																						Holding Potential 0 mV, 470 nm LED
Bottom	-16.2836	-24.2583	-27.9312	-21.1271	-18.9316	-22.8565	-26.0417	-29.1561	-26.6971	-30.9294	-28.9603	-27.1138	-33.9003	-23.3611	-25.6358	-41.9172	-35.5669	-26.4911	-29.8653	-29.0752	-24.3255	-30.9288	-17.6976	-8.0029	-8.46158	-4.6044	-5.6641	-5.6493	-7.41222	-5.4376	-5.35305	-5.88087	-3.81784	-5.79895	-5.44105	-5.22956	243.56	222.396	210.765	200.824	203.575	192.61	207.453	203.453	195.088	199.007	181.68	204.505	196.988
right
Peak Amplitude
oIPSC	oEPSC
438.089	-7.94605
301.217	-2
545.979	-10.0449
488.475	-14.481
112.02	-9.05639
205.471	-7.09679
993.614	-91.0337
793.158	-7.76342
161.116	-63.3373
340.208	-5.43122
299.648	-7.44774
301.583	-6.97831
204.929	-24.4213
904.324	-21.7273
997.095	-59.4784
163.963	-31.3302
156.057	-119.19
333.88	-164.38
399.469	-35.042
Unpaired two-tailed t-test
t(18) = 6.687	P <0.0001
[truncated: 26 more columns]

## Sheet: Fig 3
Fig 3c
right
	Sal
pre	0.0803852	-0.106554	0.0613362	-0.0530773	-0.110635	0.00527272	0.0911501	0.099174	0.0681035	0.0620121	0.0245171	0.0297704	-0.0222833	0.0310587	0.0903298	-0.0323425	-0.0374812	0.0781	-0.0478457	-0.110983	0.0334788	-0.0826251	-0.131096	-0.0854366	0.113921	0.00879807	-0.0257946	-0.0547068	0.0499401	-0.106806	-0.0564615	-0.0507057	-0.0870652	-0.147835	-0.13206	0.00768615	0.00621762	0.111466	0.156147	0.0438378	0.0340734	-0.0717317	0.0410416	0.066615	-0.0504023	0.0122674	0.0247536	-0.0907917	0.0654726
opto	-36.2346	-17.9944	-13.4477	-22.6749	-35.6943	-34.3979	-38.9655	-24.4555	-56.7679	-121.208	-40.9038	-38.2696	-69.3696	-33.2285	-40.2122	-34.9183	-42.7528	-87.8448	-112.816	-20.1783	-104.222	-24.2546	-210.034	-112.691	-51.9079	-34.1112	8.29533	-5.40457	-42.365	-63.5795	-28.5152	-33.787	-36.4425	-28.3397	-35.1852	-24.6437	-11.9192	-8.19663	-10.3564	15.8666	-39.9606	-5.22562	-8.80264	-74.6459	-86.7999	-21.8047	-49.1364	-37.3673	-16.062
post	-4.5642	-7.68874	-0.312079	-1.8522	-10.3261	-3.93066	-3.24052	-2.55707	-10.2387	-26.0214	-6.63822	-6.9563	-9.13734	-4.40068	-8.10742	-0.44655	-6.43749	-14.7545	-22.6203	-4.16891	-42.1563	-3.71873	-51.199	-33.4272	-10.9951	0.872807	0.998274	-8.02428	-7.31749	-12.7598	-0.885746	1.23416	-4.32018	-3.10385	-1.54814	-7.77269	0.09193	3.81651	5.7634	16.7264	-10.3533	-1.51568	-2.32467	-1.02034	-7.44682	-4.6206	-7.88587	-2.01371	6.81694
Mixed-effects model (REML) multiple comparisons corrected by two-stage linear step-up procedure of Benjamini, Krieger and Yekutieli
F (2, 236) = 10.65	P<0.0001
Two-stage linear step-up procedure of Benjamini, Krieger and Yekutieli		Individual P Value
Sal
pre vs. opto		<0.0001
pre vs. post		0.0518
opto vs. post		<0.0001
CNO
pre vs. opto		<0.0001
pre vs. post		0.5062
opto vs. post		<0.0001
Sal - CNO
pre		>0.9999
opto		<0.0001
post		0.2435
Fig 3d
right
	Sal
pre	0.0329366	-0.0460436	0.0690769	-0.00448627	-0.10928	-0.0815236	0.180301	-0.155886	0.195289	0.0622482	-0.106581	0.0301445	0.199838	0.0214656	0.0407151	-0.0754693	-0.180129	0.0591014	0.0125612	0.142249	-0.0991422	0.0825607	0.0334565	-0.116154	0.0438176	-0.0561571	0.0207205	-0.0887751	0.149171	0.0809925	-0.122857	-0.0371178	-0.0171676	-0.0403292	0.159852	-0.157305	-0.0403727	0.0531277	-0.0216994	-0.112647	-0.126874	-0.0608335	-0.00912671	-0.0128184	0.119492	0.0767767	0.0674733	-0.0259837	0.0317142
opto	-48.6085	-6.03696	-17.8296	-36.612	-19.2864	-43.3805	-54.1341	-72.7292	-43.9075	-52.6175	-38.9977	-39.2945	-60.9631	-48.2241	-28.5552	-88.8945	-57.3594	-115.53	-124.972	-119.434	-89.731	-122.146	-110.482	-61.3588	-128.096	-130.875	-72.8675	-151.375	-268.747	-85.8931	-35.0716	9.43117	-42.568	-69.377	-31.6949	-69.465	-23.1081	-32.3589	-157.973	-120.738	-31.2249	-47.8807	-76.3519	-54.9368	-51.5937	-30.5166	-14.3691	-27.3425	-55.9658
post	-4.30037	-2.35721	-3.01848	-1.59179	-0.779039	-3.84373	-6.64259	-7.22625	-1.89985	-3.2991	-4.34388	-4.40264	-9.85333	-1.9501	-1.39349	-15.7614	-10.1758	-19.3585	-24.4713	-22.1326	-14.0167	-21.2402	-16.4412	-9.23551	-17.3337	-23.5927	-13.1945	-31.7248	-46.7073	-13.0861	-4.08583	3.21083	-11.8058	-15.3977	-6.38615	-10.7101	-3.86123	-6.81261	-27.3941	-22.6136	-6.4946	-7.66859	-19.8323	-10.8969	-14.0961	-3.41202	-2.61117	-6.96104	-1.10677
Mixed-effects model (REML) multiple comparisons corrected by two-stage linear step-up procedure of Benjamini, Krieger and Yekutieli
F (2, 236) = 0.9812	P=0.3764
Two-stage linear step-up procedure of Benjamini, Krieger and Yekutieli		Individual P Value
Sal
pre vs. opto		<0.0001
pre vs. post		0.0585
opto vs. post		<0.0001
CNO
pre vs. opto		<0.0001
pre vs. post		0.0253
opto vs. post		<0.0001
Sal - CNO
pre		0.9998
opto		0.0946
post		0.7524
Fig 3e
right
	Sal
pre	0.193132	-0.0499071	0.145231	0.0530829	-0.102862	-0.336111	0.0795427	0.0252336	0.160247	-0.129965	-0.0097508	0.0249173	-0.0531465	0.0921315	0.0109309	-0.00645165	-0.0485361	0.0181774	0.0276575	0.0518919	0.0235421	0.19109	-0.017683	-0.235545	0.18412	0.100428	0.145889	-0.207164	-0.274717	-0.0292444	0.0190793	-0.0528756	-0.0496188	-0.0472621	-0.0803489	-0.0403476	-0.0293032	0.260265	0.0388034	0.0198696	-0.0436115	-0.0670204	0.0428681	0.0114979	-0.0502704
opto	1.57458	-3.69007	-18.6099	-7.25959	48.1266	-16.3736	-21.1789	2.27642	-17.3275	8.41977	9.60003	3.46281	14.2086	9.20689	-1.72713	-7.69882	7.53635	7.65457	-7.53687	7.40135	14.4047	10.4694	-3.74342	-0.208751	-26.8941	-12.0239	-21.0082	-35.1958	-9.30004	-18.6807	-13.5225	4.38642	-20.0592	-7.56616	9.0099	24.6258	3.16268	-55.862	-2.88622	7.74303	14.071	10.5741	-20.8611	-8.21277	-8.01551
post	1.45131	-0.533875	-5.9942	1.33418	8.42556	0.0547114	-9.79544	-3.42287	-5.77845	0.146042	-0.826561	-0.867755	5.72109	5.07425	1.24856	5.74727	-0.72805	2.53925	0.0701218	4.00791	1.33767	1.95655	-1.69479	3.57553	-9.59085	-3.30067	-5.93281	4.59709	-2.7461	-2.0915	-8.78501	1.84987	-5.99485	-3.86192	1.6518	2.057	5.45726	-19.5176	-0.0049008	-1.16624	3.74296	3.34469	-4.99909	3.27292	-1.52303
Mixed-effects model (REML) multiple comparisons corrected by two-stage linear step-up procedure of Benjamini, Krieger and Yekutieli
F (2, 176) = 1.873	P=0.1567
Two-stage linear step-up procedure of Benjamini, Krieger and Yekutieli		Individual P Value
Sal
pre vs. opto		0.0934
pre vs. post		0.7281
opto vs. post		0.1824
CNO
pre vs. opto		0.3844
pre vs. post		0.9285
opto vs. post		0.4351
Sal - CNO
pre		0.648
opto		0.1688
post		0.4101
[truncated: 71 more columns]

## Sheet: Fig 4
F4c
WS ONSET
left
Mixed-effects model (REML)			Matching: Stacked
Assume sphericity?			No
Alpha			0.05
Fixed effects (type III)	P value	P value summary	Statistically significant (P < 0.05)?	F (DFn, DFd)
Time	0.0062	**	Yes	F (3.282, 485.8) = 3.990
Trial type	0.091	ns	No	F (1, 148) = 2.894
Time x Trial Type	0.0001	***	Yes	F (31, 4588) = 2.207
Two-stage linear step-up procedure of Benjamini, Krieger and Yekutieli
Avoidance vs Escape
Time	Mean Diff.	Discovery?	q value	Individual P Value
-1.875	0.01137	No	>0.9999	0.9675
-1.75	0.03239	No	0.9624	0.8879
-1.625	-0.0911	No	0.7952	0.6747
-1.5	-0.3175	No	0.4443	0.1511
-1.375	-0.2813	No	0.4443	0.2326
-1.25	-0.1653	No	0.6003	0.4645
-1.125	0.3476	No	0.4443	0.0962
-1	0.3914	No	0.3151	0.0246
-0.875	0.1866	No	0.4443	0.2622
-0.75	0.1451	No	0.5454	0.3969
-0.625	0.3001	No	0.4443	0.1347
-0.5	0.2659	No	0.4443	0.1625
-0.375	-0.1739	No	0.5454	0.4058
-0.25	-0.19	No	0.501	0.328
-0.125	-0.1444	No	0.6187	0.4972
0	-0.317	No	0.4443	0.2127
0.125	-0.69	No	0.4443	0.2399
0.25	-0.5793	No	0.4791	0.2994
0.375	-0.24	No	0.7952	0.7036
0.5	-0.2623	No	0.7952	0.71
0.625	-0.7696	No	0.4443	0.2511
0.75	-0.7952	No	0.4443	0.2645
0.875	-0.5753	No	0.5454	0.3933
1	-0.6987	No	0.4443	0.2198
1.125	-0.7645	No	0.4443	0.1942
1.25	-1.021	No	0.4443	0.1658
1.375	-1.338	No	0.4443	0.0808
1.5	-1.62	No	0.3151	0.0248
1.625	-1.617	No	0.3151	0.0281
1.75	-1.245	No	0.4443	0.082
1.875	-1.108	No	0.4443	0.1184
2	-1.108	No	0.4443	0.1385
right
WS Onset	Avoidance
AUC (-2 - 0)	0.0562039	-0.0435477	0.0899285	0.104332	-0.104087	-0.00115554	0.0293403	0.0825369	-0.142765	0.0117155	-0.0944932	-0.144426	-0.156205	0.0395074	0.00874278	-0.120013	-0.149799	-0.0244234	0.0851856	0.0352797	-0.0395283	-0.0382981	0.176295	-0.0367985	-0.0655604	0.141827	0.205486	0.0245817	0.160048	0.0794466	-0.0692575	-0.0132158	0.104947	-0.0448113	0.0411336	-0.193391	0.0182167	-0.12987	-0.155953	0.132441	0.109458	-0.104501	-0.171991	0.051263	-0.0896381	0.0279031	-0.0523752	0.0616181	0.0189931
AUC (0 - 2)	4.20291	-2.08698	-1.31066	8.94865	2.6068	2.12255	-4.7564	9.6255	-2.33875	1.04346	-1.392	8.33596	-4.55506	4.27507	-2.32419	4.99823	-4.52421	7.42064	-1.85346	1.02661	-0.29076	-0.0325479	-25.787	4.84336	0.869273	-0.237578	-10.823	1.97059	3.61425	4.35025	0.71194	-1.17918	-1.30836	-1.16738	10.1662	-1.19048	-2.90208	-2.0824	1.57794	-6.22464	-3.05418	-1.64769	5.88667	-8.9001	-4.39142	-0.632564	-0.586169	3.1356	5.53164
AUC -2	0.270001	0.813643	-0.317207	-0.00379799	-0.571035	-0.333351	-0.345641	-0.504119	-0.0773206	-0.257615	-0.0882696	0.300037	0.244699	-0.804062	0.715928	-0.0359168	-0.217252	0.0640303	0.271818	0.0511685	-0.423461	0.608732	0.134631	0.660427	-0.326833	-0.488004	0.383577	-0.8303	-0.00816885	-0.515173	-0.233318	-0.125487	-0.689255	0.662547	-0.532281	0.083194	0.451398	-0.336406	0.328537	0.035129	0.00346482	-0.53951	0.317394	0.331519	0.649043	0.121319	-0.50134	-0.174661	0.376248
AUC -1	-0.363281	-0.848894	0.271258	0.169463	0.436886	0.407225	0.312888	0.608486	-0.0112519	0.375596	-0.0653265	-0.362756	-0.265012	0.827801	-0.581369	-0.202911	0.119929	-0.0357447	-0.375982	-0.0954183	0.435308	-0.512788	-0.108437	-0.653157	0.426772	0.552296	-0.170668	0.731826	0.0284146	0.416406	0.288433	0.194257	0.687489	-0.73135	0.649436	-0.210354	-0.34165	0.329279	-0.426502	0.120087	-0.0859137	0.546582	-0.420343	-0.188457	-0.599953	-0.12408	0.336472	-0.00888318	-0.234782
AUC +1	2.19994	-0.547238	-0.436057	2.72475	1.27361	1.17886	0.0807951	5.47286	0.632898	0.93899	-0.0314017	5.47354	-2.03257	2.39544	-0.794728	2.5312	-0.489688	4.52789	-1.39257	0.101657	-0.134055	0.0669127	-9.00464	2.59738	1.10427	0.273862	-4.76211	1.63672	1.36932	3.39144	0.40412	-0.563131	-0.0780646	-1.3354	5.24684	0.906561	-1.00154	0.122568	0.707732	-1.78409	-1.22527	-0.809979	2.33551	-1.77428	-1.42819	0.00742505	0.952964	1.72298	3.74855
AUC +2	1.73902	-1.45544	-0.759277	5.14685	1.13281	0.762242	-4.25864	3.27643	-2.89653	0.0476203	-1.20262	2.33191	-2.01694	1.69748	-1.42011	1.82634	-3.80212	2.28433	-0.234014	0.907183	-0.0615198	-0.233713	-14.9001	1.69893	-0.417413	-0.648262	-5.45981	0.0152398	2.04436	0.770826	0.270339	-0.506844	-1.23131	0.406861	4.21313	-2.26471	-1.58937	-2.11441	0.651654	-3.98139	-1.51712	-0.806474	3.19534	-6.31268	-3.00399	-0.549521	-1.55516	1.20376	1.42988
Mixed-effects model (REML)			Matching: Stacked
Assume sphericity?			No
Alpha			0.05
Fixed effects (type III)	P value	P value summary	Statistically significant (P < 0.05)?	F (DFn, DFd)
Time	0.0921	ns	No	F (2.208, 326.7) = 2.341
Trial type	0.3201	ns	No	F (1, 148) = 0.9951
Time x Trial type	0.1817	ns	No	F (3, 444) = 1.630
Two-stage linear step-up procedure of Benjamini, Krieger and Yekutieli
	Mean Diff.	Discovery?	q value	Individual P Value
Avoidance
-2 vs. -1	0.05381	No	0.2773	0.5282
-1 vs. +1	-0.4188	Yes	0.0031	0.0019
+1 vs. +2	0.598	Yes	0.0003	0.0001
Escape
-2 vs. -1	0.09213	No	0.7683	0.6098
-1 vs. +1	-0.4076	No	0.5363	0.0869
+1 vs. +2	-0.02453	No	0.9653	0.9193
F4d
left
SHUTTLE INITIATE
Mixed-effects model (REML)			Matching: Stacked
Assume sphericity?			No
Alpha			0.05
Fixed effects (type III)	P value	P value summary	Statistically significant (P < 0.05)?	F (DFn, DFd)
Time	<0.0001	****	Yes	F (6.700, 730.3) = 32.14
Trial type	0.0043	**	Yes	F (1, 109) = 8.526
Time x Trial type	<0.0001	****	Yes	F (79, 8611) = 5.398
Two-stage linear step-up procedure of Benjamini, Krieger and Yekutieli
avoidance vs escape
Time	Mean Diff.	Discovery?	q value	Individual P Value
-4.875	0.2866	No	0.4907	0.2108
-4.75	0.4547	No	0.3553	0.1112
-4.625	0.6441	No	0.0714	0.0049
-4.5	0.4352	No	0.3361	0.096
-4.375	0.1185	No	0.8212	0.6452
-4.25	0.2473	No	0.6088	0.3116
-4.125	0.2846	No	0.4907	0.2284
-4	0.3455	No	0.4201	0.155
-3.875	0.03565	No	0.9689	0.8869
-3.75	-0.1683	No	0.7977	0.5052
-3.625	-0.1265	No	0.8197	0.5914
-3.5	-0.1542	No	0.7977	0.5223
-3.375	-0.2793	No	0.4659	0.1795
-3.25	-0.07209	No	0.8927	0.7545
-3.125	0.09895	No	0.8197	0.6183
-3	0.06317	No	0.8762	0.7289
-2.875	0.1109	No	0.7977	0.5084
-2.75	-0.08712	No	0.8212	0.6443
-2.625	-0.1566	No	0.7977	0.4807
-2.5	-0.08684	No	0.8762	0.7301
-2.375	0.1494	No	0.8197	0.5867
-2.25	0.2119	No	0.6865	0.3817
-2.125	0.3026	No	0.3742	0.1292
-2	0.2622	No	0.6829	0.3577
-1.875	0.1696	No	0.8197	0.5891
-1.75	-0.1493	No	0.8197	0.6031
-1.625	-0.3004	No	0.4907	0.2137
-1.5	-0.07778	No	0.9129	0.7825
-1.375	-0.02748	No	0.9828	0.9243
-1.25	-0.08787	No	0.8762	0.7273
-1.125	-0.1585	No	0.7977	0.4998
-1	-0.1588	No	0.7977	0.4868
-0.875	-0.3074	No	0.4907	0.2075
-0.75	-0.1165	No	0.8156	0.5437
-0.625	0.1491	No	0.7955	0.4546
-0.5	-0.02999	No	0.9689	0.8899
-0.375	-0.02738	No	0.9689	0.8885
-0.25	-0.2927	No	0.6088	0.3018
-0.125	-0.835	No	0.2961	0.0675
0	-0.6697	No	0.3294	0.0875
0.125	-0.3855	No	0.6865	0.3841
0.25	-0.254	No	0.8723	0.6958
0.375	0.555	No	0.7977	0.5178
0.5	1.22	No	0.4907	0.2337
0.625	1.723	No	0.1991	0.0356
0.75	1.274	No	0.2413	0.046
0.875	0.3041	No	0.8197	0.6091
1	0.6243	No	0.6865	0.372
1.125	1.001	No	0.3727	0.1242
1.25	1.3	No	0.0714	0.0056
1.375	1.775	No	0.0714	0.0033
1.5	1.902	No	0.0714	0.0037
1.625	1.772	No	0.0714	0.005
1.75	1.474	No	0.1219	0.0189
1.875	1.456	No	0.19	0.0317
2	1.895	No	0.0993	0.0133
2.125	2.363	No	0.0974	0.0104
2.25	2.427	No	0.0993	0.0142
2.375	2.32	No	0.0714	0.006
2.5	2.244	No	0.0929	0.0088
2.625	2.599	No	0.0714	0.0052
2.75	2.208	No	0.0993	0.0138
2.875	1.374	No	0.3553	0.1142
3	1.534	No	0.2961	0.0646
3.125	1.645	No	0.2729	0.0552
3.25	1.453	No	0.3553	0.1085
3.375	1.18	No	0.4659	0.183
3.5	0.7628	No	0.6088	0.3055
3.625	0.3252	No	0.8197	0.6096
3.75	0.1541	No	0.9421	0.8187
3.875	0.09318	No	0.9689	0.8997
4	-0.1063	No	0.9689	0.8815
4.125	-0.00615	No	>0.9999	0.9939
4.25	0.3907	No	0.8197	0.6245
4.375	0.7277	No	0.4907	0.233
4.5	0.8128	No	0.3819	0.1364
4.625	0.7339	No	0.4907	0.2163
4.75	0.9713	No	0.3294	0.0893
4.875	1.072	No	0.2961	0.0705
5	1.308	No	0.3294	0.0902
right
SHUTTLE INITIATE	Avoidance
AUC -5	-0.903914	1.17332	-0.866709	1.16912	-0.0420296	0.597303	-0.703459	0.899131	-0.397884	1.66348	-0.933251	-0.622958	-0.896469	0.121093	1.17757	0.234882	0.680204	-0.989006	-0.620832	-0.849797	0.558795	-0.25977	0.318718	-0.358232	0.0839329	0.742766	1.21484	0.733976	0.773773	-0.103435	0.328849	-0.565712	1.01308	-0.0642296	-0.676457	1.07479	-1.05405	0.853089	0.488651	0.447399	-0.270716	0.328902	1.20917	0.574928	-0.43801	-1.01902	0.0675865	0.0752613	1.33726
AUC -4	-0.0225185	0.733335	-0.893433	0.431363	-0.389414	0.869151	-0.455744	0.993582	0.834755	-0.457319	1.04399	0.823503	-0.631369	0.506486	-0.0643202	-0.657771	-0.080568	-0.140044	-0.323346	-0.167213	0.0519885	0.623159	0.284649	-0.781268	0.105383	-0.542532	0.38164	0.572638	0.821613	0.947096	-0.68252	0.143201	0.304265	0.890771	-0.289822	-0.443708	-0.74144	0.25303	-0.0378851	-0.563357	0.408166	-0.427317	0.334416	0.0425785	-0.749377	-0.879504	-0.556327	0.804191	0.680544
AUC -3	-0.63308	-0.539345	0.851747	0.00930231	-0.312956	-0.246813	1.22975	-0.481566	-0.050254	-0.424686	-0.0934531	0.722875	0.23917	0.341755	-0.178063	-0.628893	0.222145	0.409561	0.235297	0.499006	-0.0740054	0.759425	0.869478	-0.203869	0.222803	1.04475	0.177684	-0.460205	0.0586377	-0.0666135	0.761196	0.772897	-0.402415	0.308209	0.00387713	-0.284699	0.755811	-0.722228	1.00264	0.236738	-0.537046	0.395266	-0.562884	-0.0768519	1.28044	0.809875	-0.0718381	0.016739	-0.5429
AUC -2	1.07956	-0.397937	0.699593	-0.481496	0.872706	-0.945397	0.372281	-0.863519	-0.0638118	-0.306533	0.60326	-0.41871	0.560584	0.0732007	-0.372554	1.51163	-0.349953	0.338184	-0.10254	-0.131957	0.00162951	0.276635	-0.707601	0.249956	-0.833576	0.00369791	-1.06001	-0.233085	-0.572365	-1.18435	-0.517557	0.0159396	-0.740219	-0.646615	0.265589	0.353779	0.526069	-0.212727	-0.61024	0.115798	0.473304	-0.468022	-0.495745	0.412668	0.0988959	0.488837	0.796058	0.338042	-0.77225
AUC -1	0.378635	-0.870729	0.19395	-1.14362	0.0164216	-0.0832988	-0.153849	-0.593296	-0.320141	-0.558714	-0.777724	-0.692034	0.731831	-1.03182	-0.788464	-0.271636	-0.523631	0.510622	0.735903	0.321014	-0.555024	-1.3446	-0.732122	1.17341	0.682348	-0.947441	-0.735196	-0.395797	-1.26867	0.29186	-0.017844	-0.490386	-0.534837	-0.390075	0.349341	-0.732595	0.504277	-0.146304	-0.635622	-0.562569	-0.199489	0.286461	-0.432715	-0.896409	-0.112813	0.687895	-0.17938	-1.26205	-0.649103
AUC +1	-0.484976	-2.264	-1.58873	-2.9465	-1.20606	-2.89336	-1.65965	-0.298335	-3.00562	-2.72143	-1.83039	-1.43713	-1.40591	-1.43591	-1.49945	-0.953288	-2.63379	-1.28097	-1.52076	-2.13712	-1.15038	0.371827	-1.68687	-2.32944	-3.67277	-2.14254	-2.43266	-1.82657	-2.19993	-1.64134	-2.3147	-3.3148	-2.97109	-3.57931	-1.9297	-2.54665	-2.22598	-2.54112	-3.79922	-4.68604	-1.45585	-2.72473	-3.70371	-4.87826	-2.88006	-0.385901	-3.34844	-2.18909	-0.885217
AUC +2	-1.19196	-1.60574	-2.31085	-1.28234	-4.77563	-1.17383	-3.22535	-1.22172	-3.54899	0.0899409	-2.93662	-0.52197	-1.77713	-0.736308	-3.09503	-0.345705	-3.57368	-1.66623	-0.108306	-2.72098	-2.47609	-0.598427	-2.95384	-1.78265	-4.27679	-0.949331	-2.42559	-0.326304	-1.8208	-0.827475	-2.55983	-1.07065	-2.45379	-2.2733	-1.7725	-1.80142	1.40669	-1.55649	-2.1194	-2.2762	-0.735634	-1.78278	-2.58889	-5.49771	-2.33843	-0.788018	-2.17816	-1.39911	-0.407167
AUC +3	-0.960053	-0.608514	-2.23631	-0.178372	-3.73698	-0.252934	-4.62838	1.04533	-4.13833	-1.17366	-2.48303	0.118839	-0.88952	-0.155803	-2.70026	-0.111094	0.0234863	-1.34484	1.73523	-3.27917	-3.49188	0.403094	-2.71426	-0.526624	-0.0136128	0.802305	-1.0693	-0.90605	-0.709014	-0.460336	-2.87238	0.252055	-0.448048	-0.552826	-0.607088	-0.0972426	1.11901	0.323712	-2.45758	-2.27308	-0.719992	0.355815	2.03521	-4.65023	-0.94667	-0.756582	-0.653661	-1.79978	-0.507931
AUC +4	0.29492	-1.37089	-2.5255	-1.51695	-6.10108	-0.907181	-4.55304	0.769348	-4.7875	-1.56403	-2.55335	0.190583	-1.33935	-0.513511	-2.23065	-0.514655	-1.45512	-1.51168	0.248481	-1.96399	-2.5709	0.586186	-3.62523	1.67361	-0.5016	1.60561	0.910072	0.0436808	-0.178928	0.226455	-1.78786	1.40216	-1.69132	-0.308411	-1.0823	-0.844096	0.197494	1.06857	-3.62359	-2.10733	-0.790397	1.66454	-1.12822	-3.98847	-0.720005	-0.300579	-0.542617	-0.602077	0.0959853
AUC +5	0.132138	-1.18173	-2.30248	-0.682093	-3.12534	0.372448	-2.91922	-0.196851	-3.0002	0.00309671	-3.01539	0.634874	-0.462272	0.406665	-3.12434	1.0515	-2.82	-1.43643	0.590154	-3.69148	-3.2657	0.612485	-3.51274	2.48661	-0.564846	2.80022	0.762823	0.489244	-0.0848201	0.219015	-1.6493	1.28541	-1.03903	-0.0896508	-0.585985	-0.0408176	0.781661	0.456038	-2.33427	-3.32913	-0.672467	1.87148	0.212874	-3.97297	-1.30218	-0.0472458	1.18043	0.0597084	-0.292091
Mixed-effects model (REML)			Matching: Stacked
Assume sphericity?			No
Alpha			0.05
Fixed effects (type III)	P value	P value summary	Statistically significant (P < 0.05)?	F (DFn, DFd)
Time	<0.0001	****	Yes	F (3.340, 364.1) = 45.93
Column Factor	0.0036	**	Yes	F (1, 109) = 8.861
Time x Column Factor	<0.0001	****	Yes	F (9, 981) = 6.706
Two-stage linear step-up procedure of Benjamini, Krieger and Yekutieli
	Mean Diff.	Discovery?	q value	Individual P Value
Avoidance
-5 vs. -4	0.1204	No	0.0603	0.1819
-4 vs. -3	-0.05077	No	0.169	0.5769
-3 vs. -2	0.06206	No	0.147	0.4784
-2 vs. -1	0.1635	Yes	0.0184	0.0497
-1 vs. +1	1.673	Yes	<0.0001	<0.0001
+1 vs. +2	-0.4882	Yes	<0.0001	<0.0001
+2 vs. +3	-0.7418	Yes	<0.0001	<0.0001
+3 vs. +4	0.01492	No	0.2556	0.8926
+4 vs. +5	-0.1646	Yes	0.0314	0.0897
Escape
-5 vs. -4	-0.2736	No	0.0624	0.0801
-4 vs. -3	0.0957	No	0.3997	0.6455
-3 vs. -2	-0.1024	No	0.3402	0.5353
-2 vs. -1	0.05785	No	0.4532	0.785
-1 vs. +1	2.496	Yes	0.0003	<0.0001
+1 vs. +2	0.285	No	0.3272	0.5013
+2 vs. +3	-0.2427	No	0.3267	0.4869
+3 vs. +4	-1.283	Yes	0.0038	0.003
+4 vs. +5	-0.08682	No	0.4532	0.7882
Fig 4f
Normalized Avoidance Rate
	Ctl											Halo											ChR
Light off	1.1	0.48125	1.16875	1.65	0.48125	1.65	1.30625	0.4125	1.03125	1.16875	0.55	0.604027	1.27517	0.939597	1.74497	0.469799	0.469799	1.20805	0.939597	1.87919	0.469799		0.653719	0.704006	1.35772	0.603433	1.00572	1.30744	0.704006	1.30744	1.3005	1.05601
Light on	0.9625	0.75625	1.5125	1.71875	0.4125	1.71875	1.65	0.06875	1.30625	1.2375	0.61875	0	0.805369	0.0671141	1.54362	0.134228	0	1.07383	1.27517	1.61074	0.134228		0.90515	0.150858	0.754292	0.352003	0.0502861	0.301717	0.452575	0.804578	0.653719	0.653719
Light off	1.375	1.2375	1.375	1.7875	0.75625	1.7875	1.71875	0.4125	1.5125	0.89375	0.89375	0.604027	1.27517	0.536913	1.67785	0.33557	0	1.34228	1.61074	1.67785	0.134228		1.30744	0.804578	1.15658	0.0502861	1.10629	1.30744	0.201144	1.4583	0.955436	1.00572
Two-way ANOVA multiple comparisons corrected by two-stage linear step-up procedure of Benjamini, Krieger and Yekutieli
F (4, 56) = 5.121	P=0.0014
Two-stage linear step-up procedure of Benjamini, Krieger and Yekutieli
	Individual P Value
Ctl
off vs. on	0.3587
off vs. off	0.0106
on vs. off	0.0912
Halo
off vs. on	0.0013
off vs. off	0.4201
on vs. off	0.0128
ChR
off vs. on	<0.0001
off vs. off	0.5169
on vs. off	<0.0001
Normalized Latency in Avoidance
	Ctl											Halo											ChR
Light off	0.669142	1.00853	0.821304	0.890333	1.02119	0.741653	1.11934	1.78269	0.720764	0.958292	1.26676	1.16837	1.05955	1.18618	0.805567	1.21523	1.11123	0.729585	0.887863	0.821317	1.01511		1.36545	0.756873	0.939471	1.37845	0.428069	0.917694	0.945449	0.887607	1.01966	1.36127
Light on	1.11644	1.01541	0.865961	0.869573	1.32572	1.10359	1.05255	1.63598	0.777252	1.38794	1.17214		1.07404	0.282671	0.930957	1.16721		1.28552	1.0875	0.825779	1.20154		0.704857	1.52069	0.595433	0.77229	0.197007	1.07218	1.7577	1.01729	0.915338	0.86273
Light off	1.0815	1.09914	1.04139	0.698193	1.34253	0.886955	1.04812	1.57014	0.981553	1.12484	1.29099	1.40966	1.20313	1.38242	1.07355	1.61826		0.962025	1.05421	1.12823	1.84186		0.888477	1.54873	1.13484	1.33155	1.22537	0.571597	1.34799	1.08132	1.30321	1.08799
Two-way ANOVA multiple comparisons corrected by two-stage linear step-up procedure of Benjamini, Krieger and Yekutieli
F (4, 53) = 1.209	0.318
Two-stage linear step-up procedure of Benjamini, Krieger and Yekutieli
	Individual P Value
Ctl
off vs. on	0.1018
off vs. off	0.1138
on vs. off	0.7672
Halo
off vs. on	0.901
off vs. off	0.0024
on vs. off	0.0737
ChR
off vs. on	0.7331
off vs. off	0.3067
on vs. off	0.1787
Normalized Escape Latency in Failure
	Ctl											Halo											ChR
Light off	0.871375	1.74662	1.20434	0.933818	0.884579	0.788116	0.895888	0.740432	0.91395	0.776399	1.24449	1.20766	1.05336	1.21609	0.942311	1.09456	1.00554	0.84184	0.991753	0.60494	1.04195		1.12641	0.780656	0.627586	1.06894	1.37763	0.815097	0.9586	1.37763	0.81127	1.05618
Light on	0.593405	1.38452	0.963621	0.715265	1.58782	0.627844	1.01992	1.14552	0.982586	1.03316	1.05776	1.45961	1.33914	1.62227	1.30295	1.93614	1.55113	0.811019	0.994133	1.04236	1.60376		4.68394	1.84832	2.9818	3.32228	2.49873	5.04174	1.04883	1.60111	1.5343	3.23878
Light off	0.794739	1.8568	1.08085	0.973555	1.12727	0.933818	0.51658	1.08945	1.0729	1.26457	0.951349	0.928739	1.38333	1.08509	1.30295	1.94139	1.32777	0.86553	1.08579	0.930677	1.1457		1.03322	0.83011	1.18738	2.20421	0.928624	0.574012	1.20864	0.321447	1.03948	1.1021
Two-way ANOVA multiple comparisons corrected by two-stage linear step-up procedure of Benjamini, Krieger and Yekutieli
F (4, 56) = 12.34	P<0.0001
Two-stage linear step-up procedure of Benjamini, Krieger and Yekutieli
	Individual P Value
Ctl
off vs. on	0.9626
off vs. off	0.7805
on vs. off	0.8167
Halo
off vs. on	0.1098
off vs. off	0.3794
on vs. off	0.463
ChR
off vs. on	<0.0001
off vs. off	0.8497
on vs. off	<0.0001
Fig 4j
Avoidance
	Off
pre	-0.146438	-0.0440729	0.0483297	-0.0310895	0.18757	0.0795908	0.0762596	0.0885719	-0.0490255	0.107521	0.0424473	0.129802	0.0707924	-0.0335957	-0.112241	0.0331171	0.0653172	0.114983	0.0656658	-0.152077	0.0355306	0.0831528	-0.0996219	0.114567	0.044538	-0.0419928	-0.019768	-0.14415	-0.0889497	0.0797037	-0.0708612	0.0374421	-0.0387318	-0.0186743	0.127945	0.0760117	-0.0331136	-0.00748039	-0.105495	-0.0199639	0.0653257	-0.144263	-0.219239	0.107714	-0.0282629	0.104243	-0.0757438	0.0925114	0.0151429
WS	17.0543	16.4538	1.6695	-10.7154	-18.0309	10.7651	-4.11436	21.3601	14.731	15.999	30.3279	23.153	9.92365	-6.90464	26.0958	-1.821	20.4325	7.72988	19.3203	20.8499	8.61747	10.9966	8.75791	-8.13279	15.7704	10.9078	18.5745	11.2933	5.18565	5.29513	8.87649	12.6821	31.2827	32.7853	16.8143	10.7151	17.6928	19.5936	-2.93111	7.05157	7.87527	14.1434	13.284	20.4046	-4.33507	32.5815	2.26622	-1.32802	18.8291
post	6.15582	5.96008	-0.717161	-0.0954175	-6.43355	-0.551612	-2.55657	3.4631	-1.62705	-0.466985	6.03814	1.10333	-0.162291	-0.424634	2.29655	-3.07753	2.24084	0.409685	3.95173	1.8806	-0.260657	-0.347207	-1.29658	-4.90665	2.38123	2.26052	0.444606	-0.333629	-2.03283	-2.15329	-4.48389	-2.70554	8.47153	5.25923	-0.409365	-1.71057	2.53675	4.0553	-1.88746	2.23051	1.33837	2.16433	-0.355661	3.82813	-0.59515	0.704204	0.283236	-2.8737	3.82953
Mixed-effects model (REML) comparisons corrected by two-stage linear step-up procedure of Benjamini, Krieger and Yekutieli
F (2, 570) = 78.46	P<0.0001
Two-stage linear step-up procedure of Benjamini, Krieger and Yekutieli
	Individual P Value
Off
pre vs. WS	<0.0001
pre vs. post	0.2075
WS vs. post	<0.0001
On
pre vs. WS	<0.0001
pre vs. post	0.3439
WS vs. post	<0.0001
Off - On
pre	0.9826
WS	<0.0001
post	0.051
Failure
	Off																																					On
pre	0.0310582	0.0217548	-0.0446059	-0.148696	-0.0791731	-0.0019838	0.0672797	0.00372078	-0.108119	-0.06564	0.0983071	-0.0312137	-0.107844	-0.00802843	0.0609731	0.0141449	-0.186625	-0.324611	-0.0714268	0.0480547	-0.0187385	0.0654431	0.0805417	0.00797265	-0.00430205	-0.0103965	0.0513752	-0.0107614	-0.102232	0.0114415	0.07841	0.083756	0.1345	0.109524	0.0780536	0.0968557		0.0923207	-0.0340963	0.0790913	-0.00606676	0.0819639	-0.100043	0.0895411	0.0522685	0.16841	-0.170591	-0.0685019	-0.135985
WS	22.9556	8.80808	17.0171	13.0313	9.42842	6.78218	7.56157	19.7794	12.0793	-2.75357	3.33766	0.946374	-2.10378	5.17657	4.06459	-3.29813	8.69551	3.18802	2.95193	-8.89283	15.7516	-4.41751	1.88068	-19.217	-13.0104	-9.24127	-8.14886	-44.0987	-2.63417	8.68655	-1.45875	6.0929	-0.788321	-6.78859	-9.09944	-11.2856		-6.6698	-2.23562	-10.4978	-12.8096	-19.5897	-19.6876	-17.5212	-18.3051	6.38214	-2.99629	-4.98995	-4.06698
post	9.83793	3.53082	3.48364	23.2792	9.13664	8.13666	1.28598	14.6391	6.3371	6.48844	10.6959	10.7965	12.2742	8.95933	9.814	8.65868	9.07217	8.23724	9.91019	7.99133	3.5261	3.09674	1.82595	8.80676	11.6517	6.50735	11.2475	42.4788	11.1538	3.39658	16.1002	7.8576	11.6006	9.48455	2.66963	1.78182		2.58753	-0.00449218	1.37479	4.06372	1.07145	-6.20549	-1.18144	-1.70057	10.3446	12.0724	6.73944	6.47031
Mixed-effects model (REML) comparisons corrected by two-stage linear step-up procedure of Benjamini, Krieger and Yekutieli
F (2, 213) = 14.83	P<0.0001
Two-stage linear step-up procedure of Benjamini, Krieger and Yekutieli
	Individual P Value
Off
pre vs. WS	0.6026
pre vs. post	<0.0001
WS vs. post	<0.0001
On
pre vs. WS	<0.0001
pre vs. post	0.202
WS vs. post	<0.0001
Off - On
pre	0.3469
WS	<0.0001
post	<0.0001
F4k
left
WS Onset-Avoidance
Mixed-effects model (REML)			Matching: Stacked
Assume sphericity?			No
Alpha			0.05
Fixed effects (type III)	P value	P value summary	Statistically significant (P < 0.05)?	F (DFn, DFd)
Time	<0.0001	****	Yes	F (2.840, 809.5) = 14.27
Opto	0.6646	ns	No	F (1, 285) = 0.1883
Time x Opto	0.8734	ns	No	F (31, 8835) = 0.7191
Two-stage linear step-up procedure of Benjamini, Krieger and Yekutieli
off vs on
Time	Mean Diff.	Discovery?	q value	Individual P Value
-1.875	-0.2927	No	0.7656	0.0326
-1.75	-0.1982	No	0.8007	0.1192
-1.625	-0.2077	No	0.8007	0.0943
-1.5	-0.02813	No	>0.9999	0.7999
-1.375	0.04462	No	>0.9999	0.6928
-1.25	-0.09569	No	0.9579	0.4081
-1.125	-0.1291	No	0.9579	0.2639
-1	0.01874	No	>0.9999	0.8711
-0.875	0.1212	No	0.9579	0.2829
-0.75	0.115	No	0.9579	0.2857
-0.625	0.08338	No	0.9579	0.4567
-0.5	0.08169	No	0.9579	0.4541
-0.375	0.1291	No	0.9579	0.2399
-0.25	0.1966	No	0.8007	0.1056
-0.125	0.1321	No	0.9579	0.2662
0	0.02919	No	>0.9999	0.8208
0.125	0.1995	No	0.9579	0.4847
0.25	0.0375	No	>0.9999	0.913
0.375	0.1043	No	>0.9999	0.7619
0.5	0.09545	No	>0.9999	0.7802
0.625	0.1006	No	>0.9999	0.7977
0.75	0.01536	No	>0.9999	0.9745
0.875	0.001432	No	>0.9999	0.9977
1	0.1291	No	>0.9999	0.7712
1.125	0.06781	No	>0.9999	0.8729
1.25	-0.2019	No	>0.9999	0.6227
1.375	-0.2006	No	>0.9999	0.6134
1.5	0.289	No	0.9579	0.4683
1.625	0.3886	No	0.9579	0.3137
1.75	0.2341	No	>0.9999	0.5393
1.875	0.3478	No	0.9579	0.3483
2	0.7478	No	0.7656	0.0456
right
WS Onset-Escape
Mixed-effects model (REML)			Matching: Stacked
Assume sphericity?			No
Alpha			0.05
Fixed effects (type III)	P value	P value summary	Statistically significant (P < 0.05)?	F (DFn, DFd)
Time	0.0921	ns	No	F (2.208, 326.7) = 2.341
Opto	0.3201	ns	No	F (1, 148) = 0.9951
Time x Opto	0.1817	ns	No	F (3, 444) = 1.630
Two-stage linear step-up procedure of Benjamini, Krieger and Yekutieli
	Mean Diff.	Discovery?	q value	Individual P Value
Avoidance
-2 vs. -1	0.05381	No	0.2773	0.5282
-1 vs. +1	-0.4188	Yes	0.0031	0.0019
+1 vs. +2	0.598	Yes	0.0003	0.0001
Escape
-2 vs. -1	0.09213	No	0.7683	0.6098
-1 vs. +1	-0.4076	No	0.5363	0.0869
+1 vs. +2	-0.02453	No	0.9653	0.9193
F4l
left
SHUTTLE INITIATE-Avoidance
Mixed-effects model (REML)			Matching: Stacked
Assume sphericity?			No
Alpha			0.05
Fixed effects (type III)	P value	P value summary	Statistically significant (P < 0.05)?	F (DFn, DFd)
Row Factor	<0.0001	****	Yes	F (7.690, 1807) = 57.31
Column Factor	0.8128	ns	No	F (1, 235) = 0.05624
Row Factor x Column Factor	0.073	ns	No	F (79, 18565) = 1.241
Two-stage linear step-up procedure of Benjamini, Krieger and Yekutieli
off vs on
time	Mean Diff.	Discovery?	q value	Individual P Value
-4.875	-0.09571	No	>0.9999	0.5014
-4.75	-0.1263	No	>0.9999	0.3444
-4.625	0.04332	No	>0.9999	0.7447
-4.5	0.06357	No	>0.9999	0.6144
-4.375	0.01761	No	>0.9999	0.8807
-4.25	0.1769	No	>0.9999	0.1396
-4.125	0.2244	No	0.7934	0.0661
-4	0.07014	No	>0.9999	0.5809
-3.875	0.01824	No	>0.9999	0.8855
-3.75	0.03278	No	>0.9999	0.7785
-3.625	0.01537	No	>0.9999	0.8932
-3.5	-0.01029	No	>0.9999	0.9274
-3.375	-0.009169	No	>0.9999	0.9367
-3.25	-0.02131	No	>0.9999	0.8509
-3.125	-0.005809	No	>0.9999	0.9586
-3	-0.0635	No	>0.9999	0.5828
-2.875	-0.06451	No	>0.9999	0.5558
-2.75	-0.007025	No	>0.9999	0.9519
-2.625	0.1409	No	>0.9999	0.2152
-2.5	0.06303	No	>0.9999	0.5934
-2.375	-0.1693	No	>0.9999	0.1574
-2.25	-0.1843	No	>0.9999	0.1548
-2.125	-0.03112	No	>0.9999	0.7872
-2	-0.07931	No	>0.9999	0.4626
-1.875	-0.05246	No	>0.9999	0.6576
-1.75	-0.01958	No	>0.9999	0.8718
-1.625	-0.1651	No	>0.9999	0.1389
-1.5	-0.1582	No	>0.9999	0.1663
-1.375	-0.09589	No	>0.9999	0.408
-1.25	0.02109	No	>0.9999	0.8605
-1.125	-0.03374	No	>0.9999	0.778
-1	0.02001	No	>0.9999	0.8665
-0.875	0.09685	No	>0.9999	0.4268
-0.75	0.07433	No	>0.9999	0.5781
-0.625	-0.06076	No	>0.9999	0.6485
-0.5	-0.01696	No	>0.9999	0.9015
-0.375	0.03379	No	>0.9999	0.8174
-0.25	0.08012	No	>0.9999	0.5867
-0.125	0.1028	No	>0.9999	0.5139
0	0.175	No	>0.9999	0.3142
0.125	0.1979	No	>0.9999	0.2993
0.25	0.1971	No	>0.9999	0.3073
0.375	0.1941	No	>0.9999	0.2932
0.5	0.1191	No	>0.9999	0.5344
0.625	0.4143	No	0.7025	0.0434
0.75	0.5118	No	0.7025	0.0278
0.875	0.5647	No	0.7025	0.0301
1	0.6519	No	0.7025	0.0116
1.125	0.3573	No	>0.9999	0.2097
1.25	0.1728	No	>0.9999	0.5679
1.375	0.1266	No	>0.9999	0.681
1.5	-0.01104	No	>0.9999	0.9709
1.625	0.05996	No	>0.9999	0.83
1.75	0.1323	No	>0.9999	0.6193
1.875	0.05503	No	>0.9999	0.8271
2	-0.06151	No	>0.9999	0.7874
2.125	0.02744	No	>0.9999	0.8974
2.25	-0.01285	No	>0.9999	0.9493
2.375	0.09078	No	>0.9999	0.6464
2.5	0.08012	No	>0.9999	0.6837
2.625	0.08946	No	>0.9999	0.6441
2.75	0.1286	No	>0.9999	0.507
2.875	0.003345	No	>0.9999	0.9863
3	-0.08055	No	>0.9999	0.6744
3.125	-0.09804	No	>0.9999	0.5988
3.25	-0.1029	No	>0.9999	0.5794
3.375	-0.1471	No	>0.9999	0.427
3.5	-0.1034	No	>0.9999	0.576
3.625	-0.1311	No	>0.9999	0.4702
3.75	-0.1091	No	>0.9999	0.5483
3.875	-0.137	No	>0.9999	0.4457
4	-0.146	No	>0.9999	0.4101
4.125	-0.2556	No	>0.9999	0.1719
4.25	-0.3773	No	0.7025	0.0502
4.375	-0.3743	No	0.7025	0.0425
4.5	-0.2933	No	>0.9999	0.1058
4.625	-0.1453	No	>0.9999	0.4469
4.75	-0.04935	No	>0.9999	0.8067
4.875	0.005393	No	>0.9999	0.9785
5	-0.03018	No	>0.9999	0.8811
right
SHUTTLE INITIATE-Escape
Mixed-effects model (REML)			Matching: Stacked
Assume sphericity?			No
Alpha			0.05
Fixed effects (type III)	P value	P value summary	Statistically significant (P < 0.05)?	F (DFn, DFd)
Time	<0.0001	****	Yes	F (2.764, 176.9) = 46.09
Trial type	0.187	ns	No	F (1, 64) = 1.779
Time x Trial Type	0.0029	**	Yes	F (79, 5056) = 1.500
Two-stage linear step-up procedure of Benjamini, Krieger and Yekutieli
off vs on
time	Mean Diff.	Discovery?	q value	Individual P Value
-4.875	0.2899	No	0.6163	0.2307
-4.75	0.0366	No	0.9522	0.8728
-4.625	0.0547	No	0.9166	0.7973
-4.5	0.2319	No	0.6834	0.4055
-4.375	0.1706	No	0.7358	0.4993
-4.25	0.05331	No	0.9166	0.8075
-4.125	0.003809	No	>0.9999	0.9845
-4	0.0834	No	0.8357	0.6765
-3.875	0.2818	No	0.5026	0.1556
-3.75	0.1668	No	0.6834	0.4008
-3.625	0.09587	No	0.8157	0.6148
-3.5	0.04089	No	0.9328	0.8328
-3.375	-0.04919	No	0.9166	0.7878
-3.25	0.1567	No	0.6834	0.3952
-3.125	0.3152	No	0.4889	0.1303
-3	0.4592	No	0.3172	0.0189
-2.875	0.3921	No	0.4889	0.0481
-2.75	0.04204	No	0.9375	0.8482
-2.625	0.001165	No	>0.9999	0.996
-2.5	-0.08787	No	0.8652	0.721
-2.375	-0.1629	No	0.7331	0.48
-2.25	-0.09918	No	0.8157	0.6409
-2.125	-0.1672	No	0.7066	0.4374
-2	-0.02572	No	0.9804	0.9104
-1.875	-0.1261	No	0.8052	0.5816
-1.75	-0.5289	No	0.3172	0.0169
-1.625	-0.5169	No	0.3172	0.0099
-1.5	-0.5483	No	0.3172	0.0125
-1.375	-0.5999	No	0.3172	0.0064
-1.25	-0.3778	No	0.4889	0.0414
-1.125	-0.3416	No	0.4889	0.0685
-1	-0.4004	No	0.4889	0.0533
-0.875	-0.1816	No	0.6834	0.3775
-0.75	-0.1832	No	0.6834	0.3713
-0.625	-0.3303	No	0.4889	0.1379
-0.5	-0.2676	No	0.6275	0.2839
-0.375	0.1356	No	0.8157	0.64
-0.25	0.5097	No	0.5026	0.1534
-0.125	0.5932	No	0.4889	0.1362
0	0.8801	No	0.4889	0.0727
0.125	0.6811	No	0.6163	0.2641
0.25	0.6598	No	0.7131	0.4584
0.375	1.001	No	0.6763	0.3382
0.5	0.6369	No	0.78	0.5478
0.625	0.5086	No	0.8357	0.6677
0.75	1.423	No	0.6275	0.2782
0.875	1.949	No	0.4889	0.1345
1	1.511	No	0.6163	0.2308
1.125	1.363	No	0.6163	0.2635
1.25	1.736	No	0.4889	0.1385
1.375	1.628	No	0.5096	0.1638
1.5	1.574	No	0.5164	0.1721
1.625	1.901	No	0.4889	0.0962
1.75	2.074	No	0.4889	0.0736
1.875	1.945	No	0.4889	0.0899
2	1.749	No	0.4889	0.1224
2.125	1.67	No	0.4889	0.1272
2.25	1.774	No	0.4889	0.0948
2.375	1.532	No	0.4889	0.1358
2.5	1.145	No	0.6163	0.2472
2.625	1.06	No	0.6163	0.2454
2.75	1.325	No	0.4889	0.1272
2.875	1.281	No	0.4889	0.1397
3	0.916	No	0.6763	0.324
3.125	0.8558	No	0.6834	0.3809
3.25	0.6553	No	0.7336	0.4891
3.375	0.8623	No	0.6834	0.3513
3.5	0.863	No	0.6464	0.3001
3.625	0.8752	No	0.6163	0.2515
3.75	0.6181	No	0.6834	0.4068
3.875	0.3358	No	0.8157	0.6362
4	0.5605	No	0.7029	0.4268
4.125	0.8009	No	0.6163	0.2555
4.25	0.6656	No	0.6763	0.3342
4.375	0.4991	No	0.7131	0.4513
4.5	0.296	No	0.8157	0.6322
4.625	0.2187	No	0.8567	0.7037
4.75	0.1838	No	0.8806	0.7443
4.875	0.303	No	0.8052	0.5847
5	0.3115	No	0.7759	0.5357
[truncated: 238 more columns]

## Sheet: Fig 5
Fig 5c
WS ONSET
left
Mixed-effects model (REML)			Matching: Stacked
Assume sphericity?			No
Alpha			0.05
Fixed effects (type III)	P value	P value summary	Statistically significant (P < 0.05)?	F (DFn, DFd)
Time	0.0118	*	Yes	F (2.998, 533.7) = 3.696
Trial Type	0.0396	*	Yes	F (1, 178) = 4.298
Time x Trial Type	0.0001	***	Yes	F (31, 5518) = 2.205
Two-stage linear step-up procedure of Benjamini, Krieger and Yekutieli
Avoidance vs Escape
Time	Mean Diff.	Discovery?	q value	Individual P Value
-1.875	-0.1325	No	0.7133	0.4882
-1.75	-0.08916	No	0.7859	0.6076
-1.625	-0.09153	No	0.7859	0.6081
-1.5	-0.04038	No	0.9128	0.815
-1.375	0.1188	No	0.7133	0.486
-1.25	0.2643	No	0.2787	0.0746
-1.125	0.3477	No	0.1816	0.0117
-1	0.2444	No	0.2787	0.0623
-0.875	0.04059	No	0.8994	0.7495
-0.75	-0.0913	No	0.7509	0.5364
-0.625	-0.178	No	0.4454	0.2651
-0.5	-0.1427	No	0.5263	0.3289
-0.375	-0.2043	No	0.3907	0.1983
-0.25	-0.04482	No	0.9128	0.7971
-0.125	0.009824	No	>0.9999	0.9598
0	-0.011	No	>0.9999	0.959
0.125	0.1194	No	0.7932	0.6374
0.25	0.421	No	0.3721	0.1631
0.375	0.4585	No	0.3721	0.1661
0.5	0.4158	No	0.3907	0.2093
0.625	0.4976	No	0.3721	0.1369
0.75	0.5608	No	0.3721	0.1179
0.875	0.7424	No	0.2787	0.0498
1	0.9591	No	0.1816	0.0162
1.125	1.046	No	0.1816	0.0157
1.25	1.078	No	0.221	0.0263
1.375	1.066	No	0.2746	0.0409
1.5	0.9706	No	0.2787	0.067
1.625	0.8359	No	0.3721	0.1224
1.75	0.8139	No	0.3721	0.1466
1.875	0.7506	No	0.3907	0.1909
2	0.7151	No	0.3964	0.2241
right
WS Onset	Avoidance
AUC (0 - 2)	-1.04986	0.0212035	-6.53076	1.58287	-6.84544	0.855018	-1.00279	6.30445	-0.70515	-2.32266	0.176438	1.16143	-6.7689	1.28518	3.67143	0.502422	2.96325	-5.75336	4.65454	-0.573271	4.4767	7.23587	-0.644726	-2.67552	5.00667	0.247372	-2.03876	0.41407	1.05771	1.91867	4.02551	0.354869	2.0838	-0.0519802	6.41896	-5.99654	3.61274	1.74017	4.34348	2.66994	-1.82784	-1.60031	0.887166	-0.526759	3.66693	-2.53834	0.263963	-0.603136	-2.5226
AUC -2	0.538201	0.774936	-0.211883	-0.37559	-0.70111	-0.702108	0.83154	-0.583619	-0.439571	0.559937	-0.533351	-0.792469	0.305188	-0.808339	0.598188	0.507861	0.460265	0.362815	0.609941	0.085554	-0.508052	-0.706453	-0.0379621	-0.453896	0.264022	-0.353483	-0.769629	0.678515	-0.653987	-0.533495	-0.514626	0.11718	0.149756	0.783873	-0.705066	-0.384574	0.852215	0.543764	-0.803737	0.284706	-0.241924	-0.131522	0.590715	-0.325253	0.112501	0.333693	-0.41092	-0.072529	0.780658
AUC -1	-0.659934	-0.76677	0.112676	0.327329	0.669936	0.602037	-0.705887	0.514018	0.532074	-0.421496	0.558701	0.748751	-0.187701	0.883539	-0.663424	-0.553516	-0.342449	-0.114556	-0.508714	-0.00160507	0.290724	0.735661	0.00524408	0.346216	-0.157178	0.400126	0.739608	-0.857296	0.50965	0.710365	0.566453	-0.00779973	-0.0668853	-0.734286	0.557569	0.450678	-0.861563	-0.506862	0.856092	-0.347036	0.219369	0.141864	-0.574074	0.417445	-0.0351787	-0.141769	0.404041	-0.00803204	-0.644068
AUC +1	-1.05376	-0.588958	-1.98174	0.513795	-0.435062	0.551069	-1.44907	3.93865	-1.28388	-0.833217	0.707402	-0.110515	-3.26573	0.508238	0.907263	-0.468135	0.615425	-1.91428	2.7195	-2.4294	1.15919	1.91688	-0.179199	-0.496169	3.45083	-0.142708	0.0708947	0.18671	0.264835	-0.961076	1.50147	-0.381852	1.90319	0.0916666	2.30987	-3.71314	0.0884194	1.71334	0.47521	0.45171	-0.546242	-0.752211	1.85459	0.49383	2.28899	-0.489841	0.720333	0.0850822	-1.36385
AUC +2	-0.000431324	0.583564	-4.10484	1.02263	-5.88645	0.268606	0.478183	1.88498	0.673132	-1.29221	-0.462418	1.05888	-2.95969	0.666934	2.15298	0.926148	2.13226	-3.49578	1.40248	1.83223	3.08195	4.69262	-0.484817	-2.21176	1.10277	0.443291	-2.01523	0.112992	0.783193	3.00416	2.248	0.492226	-0.479586	-0.245361	3.79472	-1.82695	3.24688	-0.20324	3.46512	2.22767	-1.26151	-0.674801	-0.867214	-1.0589	0.951929	-2.11824	-0.543605	-0.681776	-1.09
Mixed-effects model (REML)			Matching: Stacked
Assume sphericity?			No
Alpha			0.05
Fixed effects (type III)	P value	P value summary	Statistically significant (P < 0.05)?	F (DFn, DFd)
Time	0.0311	*	Yes	F (1.811, 322.3) = 3.655
Trial Type	0.0411	*	Yes	F (1, 178) = 4.232
Time x Trial Type	0.0513	ns	No	F (3, 534) = 2.603
Two-stage linear step-up procedure of Benjamini, Krieger and Yekutieli
Bin	Mean Diff.	Discovery?	q value	Individual P Value
Avoidance
-2 vs. -1	0.0846	No	0.1243	0.3553
-1 vs. +1	-0.3202	Yes	0.0116	0.0221
+1 vs. +2	-0.6067	Yes	0.0019	0.0028
Escape
-2 vs. -1	-0.06568	No	0.9427	0.6839
-1 vs. +1	0.2138	No	0.9427	0.2802
+1 vs. +2	-0.2616	No	0.9427	0.4444
Fig 5d
SHUTTLE INITIATE
left
Mixed-effects model (REML)			Matching: Stacked
Assume sphericity?			No
Alpha			0.05
Fixed effects (type III)	P value	P value summary	Statistically significant (P < 0.05)?	F (DFn, DFd)
Time	<0.0001	****	Yes	F (3.725, 596.0) = 13.98
Trial Type	0.4926	ns	No	F (1, 160) = 0.4731
Time x Trial Type	<0.0001	****	Yes	F (79, 12640) = 2.972
Two-stage linear step-up procedure of Benjamini, Krieger and Yekutieli
Avoidance vs Escape
Time	Mean Diff.	Discovery?	q value	Individual P Value
-4.875	0.03931	No	0.9455	0.8504
-4.75	-0.009943	No	0.9631	0.958
-4.625	0.04502	No	0.9455	0.8108
-4.5	0.1573	No	0.6852	0.3877
-4.375	0.1257	No	0.7363	0.4862
-4.25	0.03493	No	0.9455	0.8351
-4.125	0.02572	No	0.9455	0.8716
-4	-0.08564	No	0.813	0.6054
-3.875	-0.0998	No	0.7513	0.5247
-3.75	-0.01784	No	0.9455	0.9087
-3.625	0.0432	No	0.9273	0.7772
-3.5	0.06982	No	0.833	0.6558
-3.375	0.0002231	No	0.9832	0.9988
-3.25	-0.1134	No	0.7014	0.4186
-3.125	-0.07152	No	0.8176	0.6249
-3	-0.02854	No	0.9455	0.8589
-2.875	0.08246	No	0.813	0.6091
-2.75	0.191	No	0.4679	0.1901
-2.625	0.305	No	0.1648	0.0293
-2.5	0.3685	No	0.1152	0.0137
-2.375	0.3348	No	0.1482	0.0226
-2.25	0.3375	No	0.1356	0.0189
-2.125	0.4188	No	0.0741	0.0066
-2	0.3874	No	0.1152	0.0146
-1.875	0.2782	No	0.3284	0.0876
-1.75	0.2537	No	0.358	0.1112
-1.625	0.1597	No	0.643	0.3062
-1.5	-0.007084	No	0.9631	0.9661
-1.375	0.02126	No	0.9455	0.9016
-1.25	0.08061	No	0.8176	0.6333
-1.125	-0.06844	No	0.853	0.6871
-1	-0.1914	No	0.5771	0.2638
-0.875	-0.2099	No	0.5347	0.2308
-0.75	-0.313	No	0.3319	0.0927
-0.625	-0.3921	No	0.243	0.0555
-0.5	-0.375	No	0.243	0.0494
-0.375	-0.3764	No	0.243	0.0521
-0.25	-0.3563	No	0.3093	0.0758
-0.125	-0.4562	No	0.1648	0.0281
0	-0.5878	No	0.1061	0.0108
0.125	-0.8271	Yes	0.0285	0.0018
0.25	-1.045	Yes	0.0071	0.0004
0.375	-1.251	Yes	0.0027	<0.0001
0.5	-1.466	Yes	0.0027	<0.0001
0.625	-1.305	Yes	0.0033	0.0001
0.75	-0.8946	No	0.0528	0.004
0.875	-0.5135	No	0.358	0.108
1	-0.2174	No	0.7513	0.5196
1.125	0.02147	No	0.9631	0.9533
1.25	0.2982	No	0.7064	0.4485
1.375	0.4839	No	0.5625	0.25
1.5	0.6034	No	0.4679	0.1854
1.625	0.7002	No	0.3842	0.127
1.75	0.6609	No	0.3842	0.1356
1.875	0.5952	No	0.4679	0.1733
2	0.6553	No	0.3842	0.1366
2.125	0.6801	No	0.358	0.1137
2.25	0.5478	No	0.4841	0.2029
2.375	0.296	No	0.7444	0.501
2.5	0.1759	No	0.853	0.6932
2.625	0.1399	No	0.9077	0.7492
2.75	0.04709	No	0.9455	0.9125
2.875	-0.06444	No	0.9455	0.8816
3	-0.08314	No	0.9455	0.8486
3.125	-0.2589	No	0.7875	0.57
3.25	-0.2955	No	0.7541	0.5362
3.375	-0.3344	No	0.7233	0.4684
3.5	-0.4272	No	0.643	0.3266
3.625	-0.3519	No	0.7022	0.4334
3.75	-0.3871	No	0.7014	0.4157
3.875	-0.4307	No	0.6852	0.3735
4	-0.3779	No	0.7022	0.4369
4.125	-0.4253	No	0.6852	0.3916
4.25	-0.4928	No	0.643	0.3222
4.375	-0.4343	No	0.6852	0.3812
4.5	-0.4608	No	0.6832	0.3557
4.625	-0.4908	No	0.643	0.3234
4.75	-0.657	No	0.4679	0.1801
4.875	-0.8665	No	0.3093	0.0785
5	-0.985	No	0.243	0.0553
right
Shuttle Initiate	Avoidance
AUC -5	0.413747	0.0306759	0.314846	-0.746434	0.732297	0.577922	0.47471	0.217313	-0.309296	-0.343563	0.71789	0.793432	0.755478	-1.0336	0.843252	-0.272331	0.199147	-1.0367	1.28813	1.09248	0.117417	-0.720318	-0.320486	1.0652	0.850776	-1.04466	-0.327289	1.02505	1.14296	1.18816	-1.09067	0.708292	1.20495	0.782317	0.801962	1.25914	1.11178	-0.744283	-0.415663	-0.433011	0.688389	-0.0696377	0.0918435	0.223633	0.926949	0.276052	0.393062	1.2972	0.580336
AUC -4	-0.901744	-0.297765	0.384782	0.427399	-0.252358	-0.548172	1.2921	0.425772	0.328504	-0.0193715	-0.353076	0.0684039	0.15228	-0.621797	-0.614294	-0.531601	0.975936	-0.59426	0.0470364	-0.286707	0.786048	-0.182371	-0.562792	-0.645432	-0.412261	-0.303192	0.615342	0.88859	0.811027	0.479238	-0.347731	0.672176	0.586383	-0.687514	0.0272234	-0.495471	0.886882	-0.369116	0.462748	0.680912	0.59685	-0.236872	-0.923543	0.61365	-0.489794	0.115141	0.500374	-0.229676	-0.0192239
AUC -3	0.0841774	0.909588	-0.166283	0.728622	0.339815	0.760276	-0.173785	0.3577	0.659675	0.25428	0.89655	0.477832	0.270377	0.436969	-1.25569	0.898885	-0.658723	0.0728399	-0.807739	-0.754254	0.159865	0.489854	0.537879	0.555898	-0.237411	-0.296972	0.256893	-0.691316	-0.223988	-0.55592	0.98619	0.00615958	0.105023	-0.0897411	0.613903	0.701824	-0.362519	0.725214	1.06263	-0.358172	-0.374915	0.0913297	0.906957	0.285589	-0.207223	-0.861666	0.967136	-0.470845	0.934299
AUC -2	0.730144	-0.364668	0.156092	-0.299842	0.405491	-0.127911	-0.596378	-0.413642	0.222043	0.384113	-0.344098	0.0035147	-0.570187	0.790343	0.549756	-0.085536	-0.759583	0.774325	-0.118428	-0.0586517	-0.262675	-0.0312044	0.0420843	-0.00769815	0.719988	0.642521	0.842538	-0.596214	-0.727058	-0.0897419	0.678353	-0.0695483	-0.770189	0.501758	-0.0664555	-0.783415	-0.697065	-0.174713	-0.208936	-0.323148	0.0869779	0.160186	-0.47263	-0.492755	0.0668332	-0.37165	-0.734661	-0.860204	-0.851592
AUC -1	-0.519762	0.0451961	-0.527458	0.122354	-0.949665	-0.735522	-0.913494	-0.248021	-1.00129	-0.29624	-1.02036	-1.47156	-0.591117	0.375603	0.562118	-0.00666547	0.279208	0.980488	-0.396583	-0.0919939	-0.986954	0.55617	0.16609	-0.932173	-0.947028	0.910143	-1.27658	-0.574337	-0.918589	-1.05787	-0.112832	-1.27563	-1.10515	-0.741353	-1.36724	-0.691415	-0.913132	0.559515	-0.821968	0.492972	-1.15026	-0.297819	0.527646	-0.764658	-0.422702	0.624961	-1.01013	0.188027	-0.626322
AUC +1	-0.723198	-1.72391	-3.67874	-2.85341	-2.4212	-1.93325	-2.35647	-1.17361	-2.07791	-2.83705	-2.24393	-1.99214	-0.742756	-1.24876	-0.927229	-1.39964	-0.959746	-0.161044	-1.2199	-1.70196	-0.8045	-1.62795	-3.07018	-2.59782	-2.58826	-1.01911	-2.77928	-1.87006	-1.27996	-1.81984	-3.43425	-3.42294	-1.05416	-2.22003	-1.24615	-1.58204	-0.726627	-1.77155	-2.07265	0.416341	-2.63215	-2.03215	-1.56667	-0.597991	-1.20589	-0.579586	-1.47474	-0.389997	-1.49717
AUC +2	-0.811429	-1.88289	-4.43409	-3.99581	-3.01408	-3.88305	-3.30219	-2.77338	-2.87839	-2.47681	-2.70753	-2.60507	0.0806495	-1.60007	-1.18439	-2.3069	-1.46696	-0.495858	-1.30895	-2.35655	-1.15945	-2.04687	-4.91869	-3.25294	-1.7108	-1.88011	-0.900598	-1.2486	-0.45037	-0.703583	-2.12359	-2.36746	0.570644	-0.0761976	1.37158	-0.158798	0.0141879	-0.613908	-1.67852	0.199935	-2.00972	-2.38245	-0.341544	0.306145	0.0953248	0.0541122	0.29437	0.137658	-2.14178
AUC +3	0.322196	0.149413	-3.59799	-1.60755	-1.80737	-2.43986	-2.32097	-0.291204	-2.26392	-0.963785	-1.40134	-2.38291	0.805548	-0.69033	-1.5547	-2.25328	0.0110626	1.20578	-0.768147	2.29428	-0.218085	-1.30776	-5.44445	-1.96364	-1.28132	-1.2713	0.264504	-0.917288	0.585229	0.613868	-1.67841	-1.36617	0.914724	0.272135	1.98067	0.343503	-0.0960886	0.895496	-1.08231	0.490286	0.943698	-1.39825	1.19496	1.55579	3.24968	0.87586	1.97884	1.53185	-1.70887
AUC +4	-1.08379	0.87887	-1.79256	-2.98775	-0.539273	-1.74009	-2.10408	-0.108345	-1.19787	0.833383	-0.833008	-2.09079	0.586422	0.539798	-1.13306	-1.43677	1.05453	0.724176	0.0106011	3.10273	-0.379193	-1.57993	-4.82795	-1.5154	-0.408956	-0.450568	-0.721667	-0.348486	0.599432	0.462429	-1.18685	-1.69429	1.05803	1.23553	2.79885	1.26428	0.0563144	1.60189	-1.28025	0.838325	3.58111	1.14579	1.02853	1.81289	2.66734	2.325	4.31759	1.77916	-0.464662
AUC +5	0.271864	2.742	0.407325	-3.21208	-0.635409	-1.95695	-3.1419	1.3599	-0.250037	0.667213	-0.87073	-1.64415	1.69789	0.895811	-0.581345	-2.88225	0.610654	0.548048	0.420192	3.70325	-0.282315	0.218794	-4.11506	-0.138691	-0.0770856	0.717662	0.115481	0.266836	0.944256	0.650013	-1.98533	-0.754977	1.44214	1.99039	3.2162	1.03187	0.626572	2.3441	-0.555365	0.974726	3.01034	1.39892	1.52514	1.91621	1.5168	1.39244	4.01272	2.58824	-1.07843
Mixed-effects model (REML)			Matching: Stacked
Assume sphericity?			No
Alpha			0.05
Fixed effects (type III)	P value	P value summary	Statistically significant (P < 0.05)?	F (DFn, DFd)
Time	<0.0001	****	Yes	F (2.734, 437.4) = 15.46
Trial Type	0.4891	ns	No	F (1, 160) = 0.4807
Time x Trial Type	0.0008	***	Yes	F (9, 1440) = 3.195
Two-stage linear step-up procedure of Benjamini, Krieger and Yekutieli
Bin	Mean Diff.	Discovery?	q value	Individual P Value
Avoidance
-5 vs. -4	0.1715	Yes	0.0263	0.0274
-4 vs. -3	-0.09536	No	0.18	0.2806
-3 vs. -2	0.1104	No	0.1227	0.1806
-2 vs. -1	0.3124	Yes	0.0007	0.0005
-1 vs. +1	0.6733	Yes	<0.0001	<0.0001
+1 vs. +2	-0.3144	Yes	0.0282	0.0318
+2 vs. +3	-0.4867	Yes	<0.0001	<0.0001
+3 vs. +4	-0.3529	Yes	0.0002	0.0001
+4 vs. +5	-0.2605	Yes	0.0153	0.0152
Escape
-5 vs. -4	0.1078	No	0.3264	0.3523
-4 vs. -3	0.1977	No	0.088	0.0587
-3 vs. -2	-0.103	No	0.4065	0.4646
-2 vs. -1	-0.08144	No	0.4291	0.5722
-1 vs. +1	0.1321	No	0.4284	0.5372
+1 vs. +2	1.02	Yes	0.0013	0.0002
+2 vs. +3	-0.7666	Yes	0.003	0.0009
+3 vs. +4	-0.8511	Yes	<0.0001	<0.0001
+4 vs. +5	-0.4557	Yes	0.003	0.001
Fig 5g
Normalized Avoidance Rate
	Ctl											ChR
off	1.41026	1.41026	0.846154	1.35385	1.07179	1.12821	0.620513	1.41026	1.41026	0.112821	0.225641	0.270936	1.35468	0.704433	1.40887	1.40887	1.30049	1.40887	1.02956	0.596059	0.541872	0.975369
on	1.29744	1.46667	0.789744	1.46667	1.01538	1.01538	0.846154	1.41026	1.46667	0.564103	0.620513	1.46305	1.46305	1.02956	1.57143	1.30049	1.51724	1.62562	1.40887	1.35468	0.758621	1.13793
off	1.6359	1.12821	1.01538	1.6359	1.46667	1.57949	1.29744	1.24103	1.12821	0.225641	0.338462	0.596059	1.57143	1.24631	1.62562	1.51724	1.51724	1.57143	1.24631	0.650246	1.13793	1.13793
Two-way ANOVA multiple comparisons corrected by two-stage linear step-up procedure of Benjamini, Krieger and Yekutieli
F (2, 40) = 1.736	P=0.1893
Two-stage linear step-up procedure of Benjamini, Krieger and Yekutieli
Group	Individual P Value
Ctl
off vs. on	0.3519
off vs. off	0.1043
on vs. off	0.4755
ChR
off vs. on	0.001
off vs. off	0.0085
on vs. off	0.4294
Normalized Latency in Avoidance
	Ctl											ChR
off	0.786889	0.774443	1.38025	1.07885	1.24593	1.08969	0.903877	0.68227	0.890512	1.13104	1.03624	1.49511	1.22249	1.39847	1.02345	1.05666	0.708827	0.864932	0.773179	1.01111	0.571592	0.874178
on	1.24982	0.786617	1.12099	0.876404	1.4226	0.930567	1.29104	1.03534	0.914755	1.11909	1.49487	1.30265	0.792203	1.18749	0.764483	0.844095	0.750489	0.826144	1.07621	1.22117	0.668177	0.812257
off	0.804553	0.868828	1.30808	0.991253	1.22311	0.803914	1.10632	1.0648	1.05029	0.791274	1.10123	1.30997	0.910459	1.10864	0.883556	0.954483	0.677451	0.700119	0.868939	0.888299	0.720396	0.696
Two-way ANOVA multiple comparisons corrected by two-stage linear step-up procedure of Benjamini, Krieger and Yekutieli
F (2, 40) = 2.232	P=0.1205
Two-stage linear step-up procedure of Benjamini, Krieger and Yekutieli
Group	Individual P Value
Ctl
off vs. on	0.0776
off vs. off	0.8692
on vs. off	0.1076
ChR
off vs. on	0.2776
off vs. off	0.0689
on vs. off	0.4466
Normalized Escape Latency in Failure
	Ctl											ChR
off	1.34961	1.16191	1.71308	0.662887	0.788152	0.746306	0.856147	0.831216	0.661397	1.07254	1.15676	1.68758	1.25207	0.864603	0.759863	1.23619	0.892177	0.317555	0.659854	0.928788	1.56963	0.831691
on	1.45558	1.47474	1.2485	0.536268	0.715024	0.830471	0.807381	0.715024	0.647991	1.08594	0.900836	0.604866	1.58777	1.2496	0.635109	0.967786	0.703157	0	0.975346	0.78935	1.56793	1.50838
off	1.47474	3.54384	0.863987	0.983158	0.659163	0.379857	0.734177	0.932883	0.858029	1.14816	1.22336	1.05056	1.40631	0.602706	0	1.70119	0.544379	0.771204	0.745281	1.10388	1.41135	1.7749
Two-way ANOVA multiple comparisons corrected by two-stage linear step-up procedure of Benjamini, Krieger and Yekutieli
F (2, 40) = 0.3104	P=0.7349
Two-stage linear step-up procedure of Benjamini, Krieger and Yekutieli
Group	Individual P Value
Ctl
off vs. on	0.7541
off vs. off	0.3351
on vs. off	0.2041
ChR
off vs. on	0.8251
off vs. off	0.952
on vs. off	0.7786
Fig 5i
Normalized Avoidance Rate
	Ctl										ChR
off	0.770053	0.86631	1.15508	1.0107	1.10695	0.0962567	1.34759	1.29947	1.34759		1.4359	1.48718	0.717949	0.769231	0.923077	0.410256	0.820513	1.4359
on	1.10695	0.914439	1.10695	1.10695	1.10695	0	1.44385	1.29947	1.39572		0.307692	0.358974	0.410256	0.410256	0.666667	0.410256	0.307692	0.512821
off	1.20321	1.10695	1.15508	1.44385	1.39572	0.0481283	1.34759	1.20321	1.34759		1.4359	1.23077	0.769231	1.38462	1.4359	1.17949	1.23077	1.38462
Two-way ANOVA multiple comparisons corrected by two-stage linear step-up procedure of Benjamini, Krieger and Yekutieli
F (2, 30) = 18.88	P<0.0001
Two-stage linear step-up procedure of Benjamini, Krieger and Yekutieli
Group	Individual P Value
Ctl
off vs. on	0.5559
off vs. off	0.132
on vs. off	0.3482
ChR
off vs. on	<0.0001
off vs. off	0.0115
on vs. off	<0.0001
Normalized Latency in Avoidance
	Ctl										ChR
off	1.11293	1.11576	0.855243	1.40153	0.94133	1.27223	0.742042	0.610371	0.948571		0.570728	0.616411	1.4262	1.01899	1.14818	1.0071	1.29517	0.917235
on	1.47839	1.40652	1.22766	1.3257	0.837369		0.666176	0.970962	0.720202		0.417908	0.593362	0.970976	0.536585	0.452969	0.537251	0.439238	0.47651
off	1.37016	1.43209	1.31849	0.919192	0.751104	2.06397	0.936472	1.16464	0.838363		0.773292	0.877595	1.48236	0.782152	0.984951	0.948174	1.24597	0.987442
Two-way ANOVA multiple comparisons corrected by two-stage linear step-up procedure of Benjamini, Krieger and Yekutieli
F (2, 29) = 9.541	0.0007
Two-stage linear step-up procedure of Benjamini, Krieger and Yekutieli
Group	Individual P Value
Ctl
off vs. on	0.1726
off vs. off	0.0358
on vs. off	0.4804
ChR
off vs. on	<0.0001
off vs. off	0.9158
on vs. off	<0.0001
Normalized Escape Latency in Failure
	Ctl										ChR
off	1.44363	0.91606	0.739421	0.859136	0.859919	1.57743	0.739421	1.29809	0.566889		1.11917	1.18066	1.27905	0.491942	0.836301	0.787107	1.17759	1.12819
on	1.24645	0.927637	0.647873	1.10561	0.774631	1.72696		0.772284	1.13378		6.80037	5.85411	6.23126	2.55072	3.17303	3.41793	6.67476	3.74547
off	0.621113	1.28166	0.68191	1.42955		1.37685	0.665478	0.867587	0.591536		1.03308	1.14552	0.975685	1.27905	0.811704	0.877296	0.882216	1.60701
Two-way ANOVA multiple comparisons corrected by two-stage linear step-up procedure of Benjamini, Krieger and Yekutieli
F (2, 28) = 35.59	<0.0001
Two-stage linear step-up procedure of Benjamini, Krieger and Yekutieli
Group	Individual P Value
Ctl
off vs. on	0.9211
off vs. off	0.8524
on vs. off	0.7826
ChR
off vs. on	<0.0001
off vs. off	0.833
on vs. off	<0.0001
[truncated: 131 more columns]

## Sheet: Fig 6
Fig 6c
WS ONSET
left
Mixed-effects model (REML)			Matching: Stacked
Assume sphericity?			No
Alpha			0.05
Fixed effects (type III)	P value	P value summary	Statistically significant (P < 0.05)?	F (DFn, DFd)
Time	0.1708	ns	No	F (1.364, 406.5) = 1.849
Trial Type	0.6337	ns	No	F (1, 298) = 0.2276
Time x Trial Type	0.9969	ns	No	F (31, 9238) = 0.4429
Two-stage linear step-up procedure of Benjamini, Krieger and Yekutieli
Avoidance vs Escape
Time	Mean Diff.	Discovery?	q value	Individual P Value
-1.875	0.2324	No	>0.9999	0.1334
-1.75	0.2134	No	>0.9999	0.124
-1.625	0.1434	No	>0.9999	0.2786
-1.5	0.02822	No	>0.9999	0.8263
-1.375	0.01773	No	>0.9999	0.8808
-1.25	0.02796	No	>0.9999	0.8061
-1.125	0.04472	No	>0.9999	0.7006
-1	0.03451	No	>0.9999	0.7769
-0.875	-0.05739	No	>0.9999	0.62
-0.75	-0.113	No	>0.9999	0.3097
-0.625	-0.1099	No	>0.9999	0.3546
-0.5	-0.1118	No	>0.9999	0.353
-0.375	-0.1738	No	>0.9999	0.171
-0.25	-0.1456	No	>0.9999	0.2764
-0.125	-0.01489	No	>0.9999	0.9133
0	-0.01598	No	>0.9999	0.9162
0.125	-0.1263	No	>0.9999	0.7999
0.25	0.3839	No	>0.9999	0.6103
0.375	0.2783	No	>0.9999	0.7145
0.5	0.2834	No	>0.9999	0.7085
0.625	0.5234	No	>0.9999	0.4945
0.75	0.9125	No	>0.9999	0.2406
0.875	0.9616	No	>0.9999	0.2076
1	0.8714	No	>0.9999	0.2459
1.125	0.667	No	>0.9999	0.3661
1.25	0.4635	No	>0.9999	0.5283
1.375	0.4538	No	>0.9999	0.5371
1.5	0.4719	No	>0.9999	0.5198
1.625	0.2909	No	>0.9999	0.6907
1.75	0.03975	No	>0.9999	0.9578
1.875	-0.02058	No	>0.9999	0.9778
2	0.007886	No	>0.9999	0.9913
right
WS Onset	Avoidance
AUC -2	0.754175	-0.237563	-0.593137	-0.234007	0.483263	0.710885	-0.653149	0.177181	-0.447991	-0.0143848	0.707868	-0.506337	-0.795692	-0.392389	0.825988	0.493824	0.637915	-0.00323458	-0.747863	0.603844	-0.0619148	0.647721	-0.692549	0.152521	-0.773482	-0.688707	-0.211356	0.18278	-0.387249	0.240547	-0.575822	0.800151	0.744527	0.0544244	0.847896	-0.134915	0.139696	0.0472423	-0.498495	0.798195	0.758792	-0.842545	0.823984	-0.259189	0.627084	0.698485	-0.734854	0.178545	0.666476
AUC -1	-0.57555	0.366593	0.578169	0.345541	-0.677492	-0.74307	0.51305	-0.186856	0.535403	-0.199772	-0.597838	0.478192	0.823778	0.375906	-0.782485	-0.443583	-0.607158	0.23304	0.739926	-0.572636	0.00707574	-0.762238	0.805499	0.0546517	0.639147	0.664113	0.1212	-0.0791487	0.229518	-0.056316	0.695859	-0.68792	-0.863279	0.0189853	-0.775754	0.069959	-0.370926	0.00472144	0.443466	-0.778424	-0.70136	0.829309	-0.799445	0.218533	-0.624523	-0.685719	0.620698	0.0265163	-0.715235
AUC +1	0.286668	-0.662179	-0.149313	4.42463	4.38903	-0.0677927	4.61461	-0.274331	4.75621	1.25277	0.389569	2.00292	5.0441	0.758531	2.07372	-1.14091	2.35691	-4.29671	0.263653	-0.331365	-4.20985	-0.327772	0.880067	-5.64898	-0.183598	-0.437555	1.49005	1.27173	2.76691	-2.75264	2.41519	-1.84573	1.67657	-0.4742	1.83985	1.70485	-2.12194	4.62561	-4.16036	1.74927	-0.738056	1.24191	-1.38314	1.55195	-0.970841	1.36166	3.5931	2.33738	1.60985
AUC +2	-0.827042	-1.15354	0.712052	3.52639	-2.63805	-0.280516	2.01506	-3.62747	-1.68816	-0.676538	-1.10989	0.297459	3.42767	0.0358577	4.24423	-2.1561	-0.668067	-5.90267	-1.74211	-0.0807868	-2.34175	-0.831929	1.18555	-5.53522	-0.0758936	-1.68783	0.318028	-0.67932	1.06536	-1.41862	2.31346	-1.77839	0.990766	-3.23746	1.39009	-1.79313	-2.74373	5.80669	-1.18869	1.25344	-0.834799	0.13869	-1.17321	0.302779	-0.50942	1.51807	2.07103	0.383052	0.737568
Mixed-effects model (REML)			Matching: Stacked
Assume sphericity?			No
Alpha			0.05
Fixed effects (type III)	P value	P value summary	Statistically significant (P < 0.05)?	F (DFn, DFd)
Time	0.1775	ns	No	F (1.118, 333.0) = 1.822
Trial Type	0.6415	ns	No	F (1, 298) = 0.2173
Time x Trial Type	0.8412	ns	No	F (3, 894) = 0.2781
Two-stage linear step-up procedure of Benjamini, Krieger and Yekutieli
Bin	Mean Diff.	Discovery?	q value	Individual P Value
Avoidance
-2 vs. -1	0.1763	Yes	0.0318	0.0151
-1 vs. +1	-0.9516	No	0.0507	0.0362
+1 vs. +2	0.6363	Yes	<0.0001	<0.0001
Escape
-2 vs. -1	0.01197	No	0.8313	0.9138
-1 vs. +1	-0.3989	No	0.6724	0.3657
+1 vs. +2	0.4264	Yes	0.0067	0.0013
Fig 6d
SHUTTLE INITIATE
left
Mixed-effects model (REML)			Matching: Stacked
Assume sphericity?			No
Alpha			0.05
Fixed effects (type III)	P value	P value summary	Statistically significant (P < 0.05)?	F (DFn, DFd)
Time	<0.0001	****	Yes	F (6.029, 1326) = 59.57
Trial Type	<0.0001	****	Yes	F (1, 220) = 17.80
Time x Trial Type	<0.0001	****	Yes	F (79, 17380) = 7.502
Two-stage linear step-up procedure of Benjamini, Krieger and Yekutieli
Avoidance vs Escape
Time	Mean Diff.	Discovery?	q value	Individual P Value
-4.875	-0.04574	No	0.5883	0.775
-4.75	-0.03097	No	0.6114	0.8411
-4.625	0.02267	No	0.6329	0.8818
-4.5	-0.03991	No	0.5883	0.7852
-4.375	-0.151	No	0.3374	0.3214
-4.25	-0.0597	No	0.5756	0.7005
-4.125	0.04366	No	0.5883	0.7791
-4	0.09953	No	0.448	0.5056
-3.875	0.238	No	0.1568	0.1023
-3.75	0.21	No	0.1821	0.1381
-3.625	0.1168	No	0.3668	0.389
-3.5	0.06706	No	0.536	0.6239
-3.375	0.08991	No	0.448	0.5026
-3.25	0.1187	No	0.3618	0.3669
-3.125	0.1842	No	0.1761	0.1273
-3	0.1519	No	0.2553	0.2252
-2.875	-0.03676	No	0.5883	0.788
-2.75	-0.09869	No	0.4317	0.472
-2.625	0.009895	No	0.668	0.9426
-2.5	0.1947	No	0.2006	0.1592
-2.375	0.1807	No	0.2057	0.1669
-2.25	0.0503	No	0.5738	0.6882
-2.125	0.03129	No	0.5947	0.8076
-2	0.05719	No	0.5585	0.66
-1.875	0.1123	No	0.3618	0.3567
-1.75	0.1706	No	0.2072	0.1718
-1.625	0.2007	No	0.1857	0.1441
-1.5	0.2416	No	0.1552	0.0958
-1.375	0.2626	No	0.1227	0.0714
-1.25	0.2748	No	0.1017	0.0574
-1.125	0.1653	No	0.2622	0.2359
-1	0.0768	No	0.5149	0.5903
-0.875	0.0449	No	0.5883	0.762
-0.75	0.04356	No	0.5883	0.7886
-0.625	-0.04749	No	0.5883	0.76
-0.5	-0.2082	No	0.2366	0.2003
-0.375	-0.3402	No	0.0802	0.0424
-0.25	-0.5813	Yes	0.0092	0.0025
-0.125	-0.7873	Yes	0.0007	0.0001
0	-1.032	Yes	<0.0001	<0.0001
0.125	-1.157	Yes	<0.0001	<0.0001
0.25	-1.359	Yes	<0.0001	<0.0001
0.375	-1.642	Yes	<0.0001	<0.0001
0.5	-1.77	Yes	<0.0001	<0.0001
0.625	-1.629	Yes	0.0004	<0.0001
0.75	-1.737	Yes	0.0002	<0.0001
0.875	-1.771	Yes	<0.0001	<0.0001
1	-1.719	Yes	0.0001	<0.0001
1.125	-1.505	Yes	0.0005	<0.0001
1.25	-1.221	Yes	0.0016	0.0003
1.375	-0.8884	Yes	0.0131	0.0044
1.5	-0.6633	No	0.0527	0.0263
1.625	-0.8691	Yes	0.0131	0.0043
1.75	-0.9601	Yes	0.0088	0.0022
1.875	-0.8545	Yes	0.0166	0.0064
2	-0.9051	Yes	0.0166	0.006
2.125	-0.98	Yes	0.0166	0.0064
2.25	-0.9981	Yes	0.0216	0.0088
2.375	-0.876	Yes	0.033	0.0151
2.5	-0.753	No	0.0527	0.027
2.625	-0.6831	No	0.0901	0.0492
2.75	-0.6164	No	0.1517	0.0909
2.875	-0.6041	No	0.1568	0.1002
3	-0.5615	No	0.1761	0.1272
3.125	-0.3874	No	0.2959	0.2766
3.25	-0.3038	No	0.3668	0.3947
3.375	-0.325	No	0.3668	0.383
3.5	-0.4086	No	0.2958	0.2713
3.625	-0.5628	No	0.1748	0.1203
3.75	-0.6089	No	0.1571	0.1053
3.875	-0.4843	No	0.2516	0.2174
4	-0.3687	No	0.3618	0.3616
4.125	-0.3591	No	0.3618	0.3701
4.25	-0.5863	No	0.1813	0.1343
4.375	-0.9389	Yes	0.0366	0.0174
4.5	-1.253	Yes	0.0092	0.0026
4.625	-1.342	Yes	0.0053	0.0012
4.75	-1.164	Yes	0.0131	0.0042
4.875	-1.01	Yes	0.0282	0.0124
5	-0.9885	Yes	0.0282	0.0124
right
Shuttle Initiate	Avoidance
AUC -5	-1.65651	-1.53769	-1.53432	-1.51684	-1.481	-1.4256	-1.31	-1.28597	-1.23923	-1.17308	-1.15463	-1.08405	-1.07269	-1.0356	-1.01795	-1.00808	-0.967186	-0.934412	-0.926246	-0.922932	-0.891967	-0.871243	-0.763042	-0.761322	-0.761274	-0.743214	-0.739762	-0.70878	-0.708205	-0.701287	-0.698468	-0.697361	-0.602241	-0.574695	-0.56697	-0.55919	-0.49611	-0.460728	-0.451488	-0.439555	-0.357214	-0.328458	-0.315385	-0.314946	-0.286658	-0.276269	-0.252096	-0.239624	-0.225768
AUC -4	0.658747	0.718854	0.278386	0.433185	0.398091	0.279167	0.3209	0.488733	0.169763	-0.639455	-0.59675	0.229697	-0.749794	0.306966	0.607569	-0.241175	-0.57749	-0.0762332	1.3081	0.00830811	0.0233058	-0.193402	1.27409	-0.858962	0.754593	-0.770975	0.370666	-0.558432	1.12433	-0.40636	-0.296581	0.737581	0.280839	-0.203104	-0.494865	-0.742711	0.127753	0.0247592	0.0676421	-0.632516	0.344619	-0.357159	0.58619	-0.828598	-0.358414	0.991103	0.355131	0.170829	0.0798845
AUC -3	0.257531	0.575134	0.266185	0.6266	0.329219	0.410296	-0.112078	0.21737	0.539964	0.539897	0.612323	0.847022	0.436663	-0.372501	0.567006	-0.0984963	0.260197	0.476543	0.17996	0.49844	0.631403	1.29294	0.323615	0.3417	1.01226	0.380282	0.560299	0.699057	-0.197549	1.2761	0.030978	0.745519	1.02938	-0.423656	-0.663014	-0.600989	0.412101	-0.740602	0.657984	-0.233665	-0.0534112	0.164068	0.561986	-0.834026	0.920719	0.252972	0.472477	0.247241	0.995679
AUC -2	0.549042	0.316328	0.778405	0.192001	0.624675	0.640715	0.500199	0.77001	0.818222	0.598602	0.303029	0.406209	0.135492	0.800434	0.367118	1.27134	0.883184	0.731415	-0.047075	1.08052	0.27665	0.531836	-0.492375	0.870107	-0.241063	0.628875	0.951248	0.961727	-0.114839	0.486749	1.26524	-0.646554	0.186136	0.593425	0.932018	0.678088	-0.877838	0.657671	0.846163	-0.243039	0.925434	-0.699415	-1.1356	1.2607	0.621344	0.00111509	0.589446	0.944919	0.520018
AUC -1	0.167737	-0.200249	0.260009	0.202809	0.237821	-0.0774	0.559223	-0.0799445	-0.207006	0.8391	0.930767	-0.56793	1.23474	0.232168	-0.383587	0.206651	0.319028	-0.428703	-0.402036	-0.732289	-0.0535867	-0.674746	-0.267723	0.370443	-0.808152	0.476529	-1.20416	-0.360136	-0.0481729	-0.596616	-0.362071	-0.260457	-0.844234	0.596959	0.941104	1.29722	0.601307	0.680032	-1.32543	1.30454	-0.755253	1.1148	0.329771	0.674219	-0.598308	-0.945078	-1.24406	-1.09368	-1.29959
AUC +1	-0.127053	-0.200736	-0.223298	-1.16976	0.224928	-0.980402	-0.539154	-0.65435	-1.6878	-0.889147	-0.465947	-1.68489	0.844208	-0.149027	-1.38299	-0.105003	-2.35323	-3.22805	-2.02424	-1.44141	-0.506877	-2.52922	-1.89029	1.41299	-1.44625	0.21308	-1.84818	-0.96951	-0.867296	-2.78609	-1.17519	-1.8268	-1.93114	-2.60418	-0.612298	0.481843	1.05717	-0.847801	-1.54693	1.18847	-0.595428	-1.42827	-1.36502	1.33817	-3.45927	-0.699968	-2.08115	-0.104732	0.225958
AUC +2	0.284798	-0.26801	0.0293916	-0.724142	-0.260602	0.151827	1.07217	-0.201804	-0.506004	-2.2479	0.830799	-0.0821985	0.0175824	-1.01644	-0.835255	1.36253	-1.72599	-1.34593	-1.4171	-0.738112	-0.409208	-2.20293	-0.0390021	1.27535	-1.14403	-0.674902	-1.86283	-0.48522	-1.63656	-1.84879	-0.110102	-1.50581	-0.0607375	-1.96785	0.207032	0.610194	1.20409	-1.59618	-1.29681	0.99265	-0.00394067	-1.23378	0.855614	1.07473	-4.4453	-0.650454	-1.13037	1.15377	-0.0163321
AUC +3	0.721268	-0.393659	0.215021	-0.726598	0.66157	1.25811	0.64483	0.230939	-0.323415	-0.420593	1.46045	2.156	-0.040708	-0.547758	0.713146	2.15678	1.26627	1.86403	-0.577672	0.297819	0.305185	1.11528	-0.249309	1.12099	-0.414953	2.3601	-1.54211	-0.0475116	-0.309326	1.48494	1.76246	0.187393	0.00982661	0.0307648	-0.0679701	0.609405	1.64203	-0.326795	0.414772	1.73825	2.07458	-0.374495	-0.149335	1.97733	-2.40863	2.61541	0.174153	1.19036	1.07209
AUC +4	-0.277675	0.404655	0.00490963	-0.745234	0.732673	2.0352	0.526011	1.14629	0.349191	0.599169	0.766678	4.13486	-0.429615	-0.476883	1.1131	2.23945	-0.943765	1.63985	-0.59114	1.11797	1.7583	3.37059	-1.49678	0.950415	0.524798	3.61744	-1.84465	0.232878	-0.354462	3.39726	0.116549	2.29793	0.987965	0.666464	-0.244536	1.03963	1.83877	0.0759812	0.330447	1.57344	1.4493	1.67659	0.235079	1.45261	-2.21395	7.41369	0.151746	2.43793	0.768508
AUC +5	0.991665	0.482634	1.65188	-0.841739	0.39309	2.4961	-0.404473	1.47246	0.0158279	0.489665	2.30858	3.73685	-0.816331	1.16346	-0.437032	3.14452	-0.0865346	2.08554	-1.28484	2.89577	0.510195	4.41396	-2.32869	1.24102	-0.38024	1.46165	-1.86361	1.07263	-0.00482473	3.22046	1.77061	2.21051	1.35834	0.234291	-0.726627	0.73909	0.530882	0.0831814	-0.0137876	0.663723	2.1541	1.84517	0.190361	1.86996	-1.87442	7.46357	0.0298492	3.05258	0.345852
Mixed-effects model (REML)			Matching: Stacked
Assume sphericity?			No
Alpha			0.05
Fixed effects (type III)	P value	P value summary	Statistically significant (P < 0.05)?	F (DFn, DFd)
Time	<0.0001	****	Yes	F (3.681, 809.8) = 78.90
Trial Type	<0.0001	****	Yes	F (1, 220) = 17.80
Time x Trial Type	<0.0001	****	Yes	F (9, 1980) = 9.191
Two-stage linear step-up procedure of Benjamini, Krieger and Yekutieli
Bins	Mean Diff.	Discovery?	q value	Individual P Value
Avoidance
-5 vs. -4	-0.0119	No	0.168	0.8726
-4 vs. -3	0.07616	No	0.059	0.2671
-3 vs. -2	0.01097	No	0.168	0.8798
-2 vs. -1	0.3349	Yes	<0.0001	<0.0001
-1 vs. +1	0.8314	Yes	<0.0001	<0.0001
+1 vs. +2	-0.8299	Yes	<0.0001	<0.0001
+2 vs. +3	-1.166	Yes	<0.0001	<0.0001
+3 vs. +4	-0.4628	Yes	<0.0001	<0.0001
+4 vs. +5	0.01371	No	0.168	0.8613
Escape
-5 vs. -4	0.1343	No	0.1289	0.2342
-4 vs. -3	0.0007698	No	0.4176	0.9942
-3 vs. -2	0.1399	No	0.1181	0.1937
-2 vs. -1	-0.1432	No	0.1282	0.2238
-1 vs. +1	-0.2849	No	0.1289	0.2387
+1 vs. +2	-0.2444	No	0.1211	0.2051
+2 vs. +3	-0.9955	Yes	<0.0001	<0.0001
+3 vs. +4	-0.1841	No	0.1364	0.2742
+4 vs. +5	-0.4734	Yes	0.0181	0.0252
Fig 6g
Normalized Avoidance Rate
	Ctl									ChR
off	0.784483	1.26724	1.38793	1.44828	0.0603448	0.784483	1.26724			0.321429	1.04464	0.964286	1.36607	0.723214	0.883929	1.76786	0.883929	1.04464
on	1.44828	1.44828	1.38793	1.68966	0.663793	1.26724	1.44828			1.44643	2.00893	2.25	2.16964	1.76786	2.16964	2.16964	1.125	1.76786
off	1.50862	1.32759	1.38793	1.50862	1.08621	1.08621	1.32759			1.36607	1.125	2.00893	1.20536	1.28571	1.20536	1.76786	1.44643	1.44643
Two-way ANOVA multiple comparisons corrected by two-stage linear step-up procedure of Benjamini, Krieger and Yekutieli
F (2, 28) = 4.727	P=0.0170
Two-stage linear step-up procedure of Benjamini, Krieger and Yekutieli
Group	Individual P Value
Ctl
off vs. on	0.0223
off vs. off	0.0294
on vs. off	0.9021
ChR
off vs. on	<0.0001
off vs. off	0.0016
on vs. off	0.0011
Normalized Latency in Avoidance
	Ctl									ChR
off	0.936605	0.923215	0.866598	0.897819	1.302	1.12857	0.945191			1.47393	1.12658	1.00916	1.03597	1.18059	0.786033	0.58103	0.903324	0.903382
on	1.13842	0.679344	1.0158	0.91124	0.927156	1.12373	0.982549			1.13368	1.08456	0.819066	1.11157	0.89462	1.02782	0.735892	1.19114	1.00065
off	1.14845	1.01389	1.07658	0.689638	0.846286	1.2012	1.0794			1.02563	0.937522	0.741404	1.14781	1.27439	0.964183	0.737546	1.27544	0.735341
Two-way ANOVA multiple comparisons corrected by two-stage linear step-up procedure of Benjamini, Krieger and Yekutieli
F (2, 28) = 0.1342	P=0.8750
Two-stage linear step-up procedure of Benjamini, Krieger and Yekutieli
Group	Individual P Value
Ctl
off vs. on	0.7062
off vs. off	0.9248
on vs. off	0.6377
ChR
off vs. on	0.9988
off vs. off	0.8094
on vs. off	0.8106
Normalized Escape Latency in Failure
	Ctl									ChR
off	1.23887	1.21908	0.846753	0.48343	1.41333	0.971805	0.826735			1.17601	1.17659	0.9272	0.950612	1.30435	0.683945	0.652933	1.01921	1.10914
on	1.0089	1.11399	0.792705	0.504449	1.1682	1.03692	0.903804			0.732559	1.09565	1.01921	1.06168	1.09884	0.424672	0.594541	1.48901	1.06699
off	1.61424	1.73404	0.945841	0.681006	1.18756	1.02992	0.930077			1.48962	1.21828	1.01921	0.976745	1.16481	0.764409	0.589232	1.1997	0.806877
Two-way ANOVA multiple comparisons corrected by two-stage linear step-up procedure of Benjamini, Krieger and Yekutieli
F (2, 28) = 0.9446	P=0.4009
Two-stage linear step-up procedure of Benjamini, Krieger and Yekutieli
Group	Individual P Value
Ctl
off vs. on	0.4722
off vs. off	0.0934
on vs. off	0.0201
ChR
off vs. on	0.5741
off vs. off	0.7572
on vs. off	0.3858
Fig 6i
Normalized Avoidance Rate
	Ctl							ChR
off	1.33929	1.33929	0.910714	0.642857	0.857143	0.910714		0.259259	1.55556	0.972222	1.23148	1.68519	1.03704	0.259259
on	1.33929	1.39286	0.910714	1.07143	1.28571	0.910714		0.0648148	1.03704	1.10185	1.23148	0.972222	0.259259	0
off	1.28571	1.28571	1.125	1.33929	1.28571	1.33929		0.0648148	1.62037	0.518519	1.42593	1.75	0.972222	0.0648148
Two-way ANOVA multiple comparisons corrected by two-stage linear step-up procedure of Benjamini, Krieger and Yekutieli
F (2, 22) = 4.092	P=0.0308
Two-stage linear step-up procedure of Benjamini, Krieger and Yekutieli
Group	Individual P Value
Ctl
off vs. on	0.2527
off vs. off	0.0435
on vs. off	0.3439
ChR
off vs. on	0.0108
off vs. off	0.4934
on vs. off	0.0484
Normalized Latency in Avoidance
	Ctl							ChR
off	0.754946	0.686768	1.0301	1.10672	1.1324	1.28907		1.0239	0.747343	1.05617	1.00666	0.650427	0.957418	1.55808
on	0.93982	0.80955	1.02082	1.13156	0.939264	1.01926		1.45846	0.959936	1.3117	1.2936	0.968775	1.49898
off	0.881972	0.972039	1.00982	1.09218	1.12322	1.13315		1.31657	0.771373	1.36	0.699886	1.0017	1.04454	1.69084
Two-way ANOVA multiple comparisons corrected by two-stage linear step-up procedure of Benjamini, Krieger and Yekutieli
F (2, 21) = 5.957	0.0089
Two-stage linear step-up procedure of Benjamini, Krieger and Yekutieli
Group	Individual P Value
Ctl
off vs. on	0.1726
off vs. off	0.0358
on vs. off	0.4804
ChR
off vs. on	<0.0001
off vs. off	0.9158
on vs. off	<0.0001
Normalized Escape Latency in Failure
	Ctl							ChR
off	1.04267	1.07863	0.857372	0.968769	1.00158	1.05097		0.978377	1.23656	1.0285	1.28474	0.824373	0.723429	0.924022
on	1.18649	1.12357	2.33703	1.29435	0.958781	1.10629		1.12082	1.17768	1.5491	2.23758	1.25619	0.797196	1.89998
off	1.19848	1.76775	2.61667	2.1213	1.13855	0.934812		0.938079	2.77931	0.94214	1.66347	0.902884	0.997099	1.88022
Two-way ANOVA multiple comparisons corrected by two-stage linear step-up procedure of Benjamini, Krieger and Yekutieli
F (2, 22) = 0.3877	P=0.6832
Two-stage linear step-up procedure of Benjamini, Krieger and Yekutieli
Group	Individual P Value
Ctl
off vs. on	0.1807
off vs. off	0.0162
on vs. off	0.2353
ChR
off vs. on	0.0655
off vs. off	0.0604
on vs. off	0.9675
[truncated: 251 more columns]

## Sheet: Fig 7
Fig 7d
Avoidance
	Off
pre	0.0242647	-0.0397312	0.0554913	0.158571	-0.154941	-0.0711093	-0.116883	0.0264326	0.073339	0.0763251	0.0434726	0.00992834	0.0119624	0.0293594	-0.0720466	0.00979758	-0.0439544	-0.0452232	-0.0670328	-0.12655	-0.0710252	0.0487736	0.180685	-0.020431	0.076473	-0.130703	0.0197721	0.0151602	-0.00107205	-0.0481256	0.0282122	0.0166082	0.104765	0.0170391	-0.280748	0.176025	-0.116183	0.0226022	0.099607	-0.0125817	0.10384	0.0796275	-0.132311	0.0283225	-0.084248	-0.105993	0.00668524	0.182651	-0.0291695
ws	-7.41737	7.00281	6.44217	10.5812	8.95428	-2.7643	14.0039	15.8823	-2.61476	3.80311	-2.89736	15.2874	10.3036	20.7876	-18.5636	-11.718	16.6356	18.3726	-0.656892	6.64729	-3.84239	14.9115	-2.55216	15.1165	-0.296377	20.1547	2.52415	-9.881	-15.1446	2.24922	5.2422	-16.4573	-0.549892	18.9111	10.3479	-35.48	-42.1033	4.33836	7.27155	4.62055	8.80808	-4.30505	38.7067	13.952	-19.8046	27.7921	11.6486	8.00443	0.773603
post	3.27212	4.18156	-0.399383	5.88412	0.481344	-1.85894	4.24982	-0.890156	-2.57087	-1.70809	-3.19248	-2.86961	-0.723558	1.34955	-5.86545	-2.66013	3.46039	1.9725	-2.39427	3.27325	-5.76118	1.97822	-1.15583	1.12054	-2.09997	4.54707	0.292629	-0.549058	-1.52053	-0.873027	-1.10173	-1.81574	0.769479	2.62203	3.23563	-13.8404	-6.21182	-3.56275	-4.09257	0.20912	2.01143	-2.28381	6.80285	2.98112	-4.9433	7.53958	0.564653	1.03118	-4.74303
Mixed-effects model (REML) comparisons corrected by two-stage linear step-up procedure of Benjamini, Krieger and Yekutieli
F (2, 790) = 26.91	P<0.0001
Two-stage linear step-up procedure of Benjamini, Krieger and Yekutieli
Group	Individual P Value
Off
pre vs. WS	<0.0001
pre vs. post	0.0161
WS vs. post	<0.0001
On
pre vs. WS	0.8798
pre vs. post	0.767
WS vs. post	0.6545
Off - On
pre	0.9875
WS	<0.0001
post	0.0179
Failure
	Off																																																on
pre	-0.28019	-0.0252559	-0.114204	-0.0101605	-0.0219204	0.148717	-0.153052	-0.0541458	-0.140358	0.0767655	-0.0590361	-0.0798303	0.138288	-0.0868964	0.0562883	0.0649256	-0.0904445	0.00933099	-0.154095	0.126709	0.0940039	0.000386342	0.0689625	-0.0644674	-0.114857	-0.106875	-0.0190071	0.0665732	0.0802693	0.0446439	0.00314241	-0.0568306	0.107868	0.0964518	0.0642751														0.00587245
ws	50.2135	40.3459	34.8189	28.1727	17.9406	12.6013	11.0663	10.4884	7.05726	6.78826	4.45558	3.34473	1.15727	0.51188	0.426263	-0.579692	-1.86072	-2.24028	-2.60799	-5.24077	-5.6428	-6.53243	-11.2795	-12.5151	-12.9547	-14.284	-14.7826	-15.8363	-19.4845	-21.8627	-22.5336	-29.7815	-30.1421	-33.0258	-34.6241														28.1823
post	34.3289	10.3226	15.8163	3.9237	14.5159	7.06095	3.07361	4.20893	8.43989	7.87778	19.6105	2.84888	12.3946	4.84289	18.3852	0.94107	4.13657	14.0087	11.9117	-5.18902	6.54757	6.88344	-3.18944	1.51606	12.4558	3.50202	0.45712	11.0898	-1.76231	8.43804	3.47413	8.87218	-0.640588	-6.7078	6.07977														12.5007
Mixed-effects model (REML) comparisons corrected by two-stage linear step-up procedure of Benjamini, Krieger and Yekutieli
F (2, 162) = 1.642	0.1969
Two-stage linear step-up procedure of Benjamini, Krieger and Yekutieli
Group	Individual P Value
Off
pre vs. WS	0.4288
pre vs. post	0.0039
WS vs. post	0.0003
On
pre vs. WS	0.0006
pre vs. post	0.2245
WS vs. post	<0.0001
Off - On
pre	0.9939
WS	0.038
post	0.0762
Fig 7e
WS Onset-Avoidance
left
Mixed-effects model (REML)			Matching: Stacked
Assume sphericity?			No
Alpha			0.05
Fixed effects (type III)	P value	P value summary	Statistically significant (P < 0.05)?	F (DFn, DFd)
Time	<0.0001	****	Yes	F (2.725, 1098) = 10.13
Trial Type	0.1284	ns	No	F (1, 403) = 2.321
Time x Trial Type	0.003	**	Yes	F (31, 12493) = 1.841
Two-stage linear step-up procedure of Benjamini, Krieger and Yekutieli
off vs on
Time	Mean Diff.	Discovery?	q value	Individual P Value
-1.875	-0.2102	No	0.3443	0.0763
-1.75	-0.197	No	0.3443	0.0615
-1.625	-0.09007	No	0.5958	0.3546
-1.5	-0.1045	No	0.5619	0.2904
-1.375	-0.06525	No	0.667	0.4947
-1.25	-0.04001	No	0.7738	0.6679
-1.125	0.01105	No	0.9866	0.8994
-1	0.0951	No	0.5619	0.301
-0.875	0.06557	No	0.667	0.4779
-0.75	0.01101	No	0.9866	0.9103
-0.625	-0.0538	No	0.7001	0.5834
-0.5	-0.004535	No	>0.9999	0.963
-0.375	0.08098	No	0.6346	0.4155
-0.25	0.2363	No	0.3443	0.0151
-0.125	0.1925	No	0.3443	0.0473
0	0.07295	No	0.667	0.5161
0.125	0.1956	No	0.667	0.5018
0.25	0.3636	No	0.5619	0.2895
0.375	0.3435	No	0.5798	0.3278
0.5	0.5004	No	0.4757	0.1613
0.625	0.3229	No	0.6258	0.3911
0.75	0.2076	No	0.7001	0.582
0.875	0.4965	No	0.4757	0.1699
1	0.436	No	0.5106	0.228
1.125	0.4511	No	0.4994	0.2081
1.25	0.7782	No	0.3443	0.0323
1.375	0.6445	No	0.3443	0.082
1.5	0.5791	No	0.4246	0.1137
1.625	0.7793	No	0.3443	0.0278
1.75	0.6353	No	0.3443	0.079
1.875	0.4668	No	0.4994	0.2005
2	0.5442	No	0.4389	0.1306
right
Mixed-effects model (REML)			Matching: Stacked
Assume sphericity?			No
Alpha			0.05
Fixed effects (type III)	P value	P value summary	Statistically significant (P < 0.05)?	F (DFn, DFd)
Time	0.2679	ns	No	F (1.719, 125.5) = 1.324
Trial Type	0.956	ns	No	F (1, 73) = 0.003070
Time x Trial Type	>0.9999	ns	No	F (31, 2263) = 0.2391
Two-stage linear step-up procedure of Benjamini, Krieger and Yekutieli
off - on
Time	Mean Diff.	Discovery?	q value	Individual P Value
-1.875	0.4765	No	>0.9999	0.0692
-1.75	0.3798	No	>0.9999	0.1351
-1.625	0.07878	No	>0.9999	0.7309
-1.5	-0.2965	No	>0.9999	0.1921
-1.375	-0.2602	No	>0.9999	0.213
-1.25	0.08979	No	>0.9999	0.6673
-1.125	0.325	No	>0.9999	0.1273
-1	-0.05885	No	>0.9999	0.8015
-0.875	-0.2667	No	>0.9999	0.2121
-0.75	-0.0661	No	>0.9999	0.7406
-0.625	0.1527	No	>0.9999	0.509
-0.5	-0.03599	No	>0.9999	0.8748
-0.375	-0.2737	No	>0.9999	0.2278
-0.25	-0.2305	No	>0.9999	0.2528
-0.125	-0.1392	No	>0.9999	0.5559
0	0.1251	No	>0.9999	0.7029
0.125	0.6518	No	>0.9999	0.4589
0.25	0.4352	No	>0.9999	0.6724
0.375	0.008402	No	>0.9999	0.9934
0.5	-0.3833	No	>0.9999	0.6946
0.625	-0.2945	No	>0.9999	0.7614
0.75	0.06095	No	>0.9999	0.9505
0.875	-0.05568	No	>0.9999	0.9534
1	-0.2456	No	>0.9999	0.7907
1.125	-0.0363	No	>0.9999	0.9689
1.25	0.1048	No	>0.9999	0.9098
1.375	0.05087	No	>0.9999	0.9571
1.5	-0.004679	No	>0.9999	0.9959
1.625	-0.1996	No	>0.9999	0.8281
1.75	-0.2303	No	>0.9999	0.8102
1.875	-0.3572	No	>0.9999	0.7162
2	-0.3197	No	>0.9999	0.7265
Fig 7f
left
SHUTTLE INITIATE-Avoidance
Mixed-effects model (REML)			Matching: Stacked
Assume sphericity?			No
Alpha			0.05
Fixed effects (type III)	P value	P value summary	Statistically significant (P < 0.05)?	F (DFn, DFd)
Time	<0.0001	****	Yes	F (8.106, 2173) = 54.72
Trial Type	<0.0001	****	Yes	F (1, 268) = 18.33
Time x Trial Type	<0.0001	****	Yes	F (79, 21172) = 6.456
Two-stage linear step-up procedure of Benjamini, Krieger and Yekutieli
off vs on
Time	Mean Diff.	Discovery?	q value	Individual P Value
-4.875	-0.2618	Yes	0.0286	0.0347
-4.75	-0.2322	Yes	0.0496	0.0683
-4.625	-0.1723	No	0.0983	0.1456
-4.5	-0.3325	Yes	0.0071	0.0072
-4.375	-0.3765	Yes	0.004	0.0021
-4.25	-0.3345	Yes	0.0053	0.004
-4.125	-0.3654	Yes	0.0022	0.001
-4	-0.3426	Yes	0.004	0.0019
-3.875	-0.1361	No	0.1362	0.2054
-3.75	-0.008743	No	0.4482	0.9366
-3.625	-0.03848	No	0.387	0.727
-3.5	-0.01203	No	0.4432	0.9146
-3.375	0.08858	No	0.2485	0.4262
-3.25	0.1393	No	0.138	0.2117
-3.125	0.2167	Yes	0.0417	0.0541
-3	0.1817	No	0.062	0.0902
-2.875	0.03478	No	0.3915	0.7561
-2.75	-0.04225	No	0.3759	0.6961
-2.625	0.01465	No	0.4398	0.8958
-2.5	-0.01906	No	0.434	0.8726
-2.375	-0.07399	No	0.3024	0.536
-2.25	-0.0307	No	0.4041	0.7912
-2.125	-0.02442	No	0.4174	0.8281
-2	-0.1288	No	0.1652	0.2666
-1.875	-0.1342	No	0.1459	0.2277
-1.75	-0.0344	No	0.3915	0.7492
-1.625	0.1202	No	0.1615	0.2564
-1.5	0.08854	No	0.2485	0.4274
-1.375	0.04508	No	0.3759	0.6954
-1.25	0.08542	No	0.2727	0.4762
-1.125	-0.00723	No	0.4508	0.954
-1	0.06207	No	0.3312	0.5959
-0.875	0.2242	Yes	0.0472	0.0637
-0.75	0.2479	Yes	0.0315	0.04
-0.625	0.1052	No	0.243	0.4005
-0.5	0.109	No	0.243	0.405
-0.375	0.2821	Yes	0.0307	0.0382
-0.25	0.412	Yes	0.0044	0.0027
-0.125	0.3857	Yes	0.0071	0.0062
0	0.2652	No	0.052	0.0729
0.125	0.3719	Yes	0.0184	0.0214
0.25	0.3643	Yes	0.0286	0.0348
0.375	0.4216	Yes	0.0183	0.0209
0.5	0.6297	Yes	0.0053	0.0039
0.625	0.6792	Yes	0.0044	0.0027
0.75	0.8625	Yes	0.0004	0.0002
0.875	0.9451	Yes	0.0003	<0.0001
1	0.8641	Yes	0.0003	<0.0001
1.125	0.8027	Yes	0.0004	0.0001
1.25	0.8086	Yes	0.0003	<0.0001
1.375	0.6549	Yes	0.0018	0.0007
1.5	0.7491	Yes	0.0004	0.0001
1.625	0.946	Yes	<0.0001	<0.0001
1.75	0.9986	Yes	<0.0001	<0.0001
1.875	0.9328	Yes	<0.0001	<0.0001
2	0.8441	Yes	0.0003	<0.0001
2.125	0.8334	Yes	0.0003	<0.0001
2.25	0.787	Yes	0.0003	<0.0001
2.375	0.745	Yes	0.0004	0.0001
2.5	0.6714	Yes	0.0019	0.0008
2.625	0.6045	Yes	0.0045	0.003
2.75	0.5296	Yes	0.006	0.005
2.875	0.5494	Yes	0.0071	0.0068
3	0.5565	Yes	0.009	0.0092
3.125	0.4759	Yes	0.0178	0.0198
3.25	0.4898	Yes	0.0169	0.0183
3.375	0.5692	Yes	0.0071	0.0065
3.5	0.6071	Yes	0.004	0.002
3.625	0.5979	Yes	0.0043	0.0024
3.75	0.5577	Yes	0.0053	0.0038
3.875	0.6599	Yes	0.0019	0.0008
4	0.6096	Yes	0.0045	0.0028
4.125	0.3625	Yes	0.0461	0.061
4.25	0.3423	No	0.0592	0.0846
4.375	0.5264	Yes	0.0071	0.007
4.5	0.555	Yes	0.0055	0.0045
4.625	0.5653	Yes	0.0055	0.0044
4.75	0.5586	Yes	0.0053	0.0041
4.875	0.4817	Yes	0.0145	0.0153
5	0.5093	Yes	0.0071	0.007
right
SHUTTLE INITIATE-Escape
Mixed-effects model (REML)			Matching: Stacked
Assume sphericity?			No
Alpha			0.05
Fixed effects (type III)	P value	P value summary	Statistically significant (P < 0.05)?	F (DFn, DFd)
Time	<0.0001	****	Yes	F (4.532, 222.1) = 53.92
Trial Type	0.1464	ns	No	F (1, 49) = 2.177
Time x Trial Type	<0.0001	****	Yes	F (79, 3871) = 3.426
Two-stage linear step-up procedure of Benjamini, Krieger and Yekutieli
off vs on
Time	Mean Diff.	Discovery?	q value	Individual P Value
-4.875	0.1484	No	0.8374	0.6576
-4.75	0.06609	No	0.9352	0.8438
-4.625	0.002132	No	0.9938	0.9938
-4.5	-0.0375	No	0.9398	0.8715
-4.375	0.05728	No	0.9177	0.8165
-4.25	0.07984	No	0.8799	0.7498
-4.125	0.1132	No	0.8374	0.6426
-4	-0.001142	No	0.9938	0.9963
-3.875	-0.1181	No	0.8374	0.6525
-3.75	-0.0481	No	0.9373	0.8574
-3.625	0.1179	No	0.8424	0.6968
-3.5	0.1246	No	0.8374	0.6574
-3.375	0.1474	No	0.8177	0.5636
-3.25	0.1889	No	0.809	0.4799
-3.125	0.1748	No	0.809	0.4403
-3	0.1299	No	0.8356	0.5969
-2.875	0.1655	No	0.809	0.5171
-2.75	-0.02508	No	0.9774	0.9186
-2.625	-0.1448	No	0.8094	0.5477
-2.5	-0.01879	No	0.9859	0.9389
-2.375	-0.1187	No	0.8191	0.5748
-2.25	-0.4125	No	0.4138	0.1233
-2.125	-0.4619	No	0.4138	0.1244
-2	-0.3944	No	0.4201	0.1369
-1.875	-0.1061	No	0.8374	0.6611
-1.75	0.1794	No	0.809	0.4858
-1.625	0.2039	No	0.809	0.4478
-1.5	0.3815	No	0.4138	0.1189
-1.375	0.316	No	0.5935	0.2231
-1.25	0.1695	No	0.809	0.503
-1.125	0.283	No	0.7175	0.3327
-1	0.1901	No	0.809	0.5109
-0.875	0.1115	No	0.8424	0.6956
-0.75	0.08969	No	0.8552	0.718
-0.625	0.007129	No	0.9938	0.9797
-0.5	-0.1717	No	0.809	0.5097
-0.375	-0.4845	No	0.4138	0.1158
-0.25	-0.3744	No	0.6779	0.2973
-0.125	0.01268	No	0.9938	0.975
0	-0.5431	No	0.6053	0.249
0.125	-1.126	No	0.2512	0.0315
0.25	-1.602	Yes	0.0383	0.0018
0.375	-2.029	No	0.0831	0.0052
0.5	-1.357	No	0.4138	0.1066
0.625	-1.089	No	0.6033	0.2344
0.75	-0.2512	No	0.9177	0.7975
0.875	0.8424	No	0.7894	0.4056
1	1.581	No	0.4201	0.136
1.125	1.979	No	0.3311	0.0622
1.25	2.041	No	0.2738	0.0412
1.375	1.91	No	0.2999	0.0514
1.5	1.931	No	0.267	0.0368
1.625	1.983	No	0.249	0.0281
1.75	1.731	No	0.2999	0.0526
1.875	1.549	No	0.3635	0.0729
2	1.828	No	0.249	0.0259
2.125	2.112	No	0.0831	0.0063
2.25	2.371	Yes	0.0383	0.0019
2.375	2.607	Yes	0.0383	0.0009
2.5	2.587	Yes	0.0383	0.0013
2.625	2.087	No	0.1076	0.0094
2.75	1.33	No	0.4047	0.0913
2.875	1.233	No	0.4138	0.1062
3	1.298	No	0.3936	0.0838
3.125	0.9082	No	0.5935	0.214
3.25	0.8536	No	0.5935	0.2187
3.375	0.7059	No	0.6779	0.2945
3.5	0.4188	No	0.8094	0.5336
3.625	0.6305	No	0.7489	0.3754
3.75	0.4065	No	0.8094	0.5472
3.875	0.2398	No	0.8424	0.6967
4	0.5954	No	0.7325	0.358
4.125	0.828	No	0.5935	0.2181
4.25	0.6417	No	0.7058	0.3184
4.375	0.6326	No	0.7325	0.3559
4.5	0.7642	No	0.6053	0.2503
4.625	0.3343	No	0.8374	0.6401
4.75	0.1897	No	0.9177	0.8092
4.875	0.5265	No	0.809	0.4691
5	0.5089	No	0.809	0.4354
[truncated: 348 more columns]

## Sheet: Fig 8
Fig 8e
	Ctl																														Halo
pre	-0.0159535	-0.0240365	-0.0171567	0.0288175	6.52e-05	-0.259651	0.147293	0.0369591	-0.0660528	0.17754	-0.105696	0.088225	-0.0810272	-0.0824859	-0.129778	-0.163466	0.11629	-0.0715851	0.229284	0.129194	0.029377	0.0859325	-0.0877742	0.102107	-0.150441	-0.0458354	-0.06252	-0.0405762	0.0847379	0.114423	0.0842379	0.0492664	0.0721493	-0.00215052	0.0866243	-0.0571303	0.0313137	0.154009	0.00809422	0.115057	-0.168761	-0.0512535	0.0400483	-0.0594007	-0.0277158	0.0307761	-0.0554632	0.0224078	-0.135306
opto	36.9851	4.72014	-0.655509	-2.38584	1.55854	14.5359	-0.154513	-8.55384	-11.8307	-25.6304	15.8031	17.5214	-38.1324	4.6094	-0.133769	-5.15418	-2.05958	20.9329	-20.3842	-13.9525	-9.765	-15.6345	12.407	2.26007	16.4792	-13.2367	-2.87358	3.68424	1.26877	-0.0780216	2.10978	8.08871	11.0395	-7.89367	-5.01272	-12.7558	11.4553	-12.1417	15.0044	-5.60176	-16.8374	-23	-5.2581	10.8333	-30.0212	-0.390817	-8.48382	0.196782	28.4932
post	9.83207	1.30334	-3.21474	0.994622	4.27115	6.86959	3.67361	-3.78107	-13.1331	-12.0151	2.06353	5.70752	-14.5991	1.38239	-0.0286713	5.4592	-1.36407	3.56288	-3.41797	-2.58372	1.1744	-2.58664	-2.44519	-0.50503	4.5234	-0.128411	0.59223	1.22843	-1.00511	1.97425	0.882957	4.21604	3.86817	-0.242224	-3.03014	-3.82324	4.66432	-5.54837	1.66482	5.28367	-2.2551	-9.47985	6.51749	8.75835	-4.17864	-6.83631	-2.91708	-1.86352	9.84023
two-way ANOVA multiple comparisons corrected by two-stage linear step-up procedure of Benjamini, Krieger and Yekutieli
F (2, 116) = 0.08048	P=0.9227
Two-stage linear step-up procedure of Benjamini, Krieger and Yekutieli
Groups	Individual P Value
Ctl
pre vs. opto	0.7744
pre vs. post	0.921
opto vs. post	0.8512
Halo
pre vs. opto	0.6656
pre vs. post	0.7629
opto vs. post	0.4633
Ctl - Halo
pre	0.9965
opto	0.9026
post	0.7241
Fig 8g
Before 2AA
Mixed-effects model (REML)			Matching: Stacked
Assume sphericity?			No
Alpha			0.05
Fixed effects (type III)	P value	P value summary	Statistically significant (P < 0.05)?	F (DFn, DFd)
Row Factor	0.424	ns	No	F (6.984, 405.1) = 1.009
Column Factor	0.4441	ns	No	F (1, 58) = 0.5937
Row Factor x Column Factor	0.3114	ns	No	F (79, 4582) = 1.072
Two-stage linear step-up procedure of Benjamini, Krieger and Yekutieli
Halo vs Ctl
Time	Mean Diff.	Discovery?	q value	Individual P Value
-4.875	0.0395	No	>0.9999	0.9004
-4.75	0.05134	No	>0.9999	0.8585
-4.625	0.1689	No	>0.9999	0.5214
-4.5	0.4686	No	0.7713	0.0735
-4.375	0.6611	No	0.6346	0.0306
-4.25	0.4064	No	0.8689	0.1448
-4.125	0.177	No	>0.9999	0.5319
-4	0.2037	No	>0.9999	0.4075
-3.875	-0.1097	No	>0.9999	0.6546
-3.75	-0.2333	No	>0.9999	0.3324
-3.625	-0.198	No	>0.9999	0.4037
-3.5	-0.1666	No	>0.9999	0.4673
-3.375	-0.197	No	>0.9999	0.4254
-3.25	-0.2505	No	>0.9999	0.3426
-3.125	-0.3456	No	0.8689	0.141
-3	-0.4003	No	0.8689	0.0932
-2.875	-0.1076	No	>0.9999	0.6551
-2.75	0.2095	No	>0.9999	0.442
-2.625	0.239	No	>0.9999	0.3971
-2.5	-0.01574	No	>0.9999	0.9491
-2.375	-0.01714	No	>0.9999	0.9378
-2.25	-0.08512	No	>0.9999	0.7254
-2.125	0.04128	No	>0.9999	0.8551
-2	0.2173	No	>0.9999	0.2859
-1.875	0.1716	No	>0.9999	0.4714
-1.75	0.05218	No	>0.9999	0.8157
-1.625	-0.04303	No	>0.9999	0.8474
-1.5	-0.0734	No	>0.9999	0.7661
-1.375	-0.1557	No	>0.9999	0.4707
-1.25	-0.2531	No	>0.9999	0.2803
-1.125	-0.1577	No	>0.9999	0.4654
-1	0.0354	No	>0.9999	0.889
-0.875	0.1741	No	>0.9999	0.5428
-0.75	0.07275	No	>0.9999	0.7893
-0.625	-0.006468	No	>0.9999	0.9816
-0.5	-0.01719	No	>0.9999	0.9486
-0.375	-0.007536	No	>0.9999	0.9786
-0.25	-0.07447	No	>0.9999	0.8042
-0.125	-0.1471	No	>0.9999	0.6231
0	-0.3274	No	>0.9999	0.3227
0.125	-0.1136	No	>0.9999	0.7532
0.25	0.02924	No	>0.9999	0.9375
0.375	-0.5867	No	>0.9999	0.186
0.5	-0.7042	No	>0.9999	0.205
0.625	0.2559	No	>0.9999	0.6037
0.75	0.7653	No	0.8689	0.1249
0.875	0.3085	No	>0.9999	0.5415
1	0.3266	No	>0.9999	0.4649
1.125	0.8264	No	0.6346	0.0453
1.25	0.9015	No	0.6346	0.0328
1.375	0.6858	No	0.8689	0.106
1.5	0.918	No	0.6346	0.0397
1.625	1.315	No	0.5673	0.0068
1.75	1.099	No	0.6346	0.0369
1.875	0.9615	No	0.7555	0.063
2	0.6644	No	0.8689	0.1361
2.125	0.4169	No	>0.9999	0.3464
2.25	0.5079	No	>0.9999	0.2955
2.375	0.4357	No	>0.9999	0.326
2.5	0.3735	No	>0.9999	0.3901
2.625	0.06493	No	>0.9999	0.8919
2.75	-0.2336	No	>0.9999	0.6539
2.875	0.04803	No	>0.9999	0.9277
3	0.2651	No	>0.9999	0.6279
3.125	0.4041	No	>0.9999	0.414
3.25	0.09776	No	>0.9999	0.8418
3.375	-0.09465	No	>0.9999	0.8386
3.5	0.1812	No	>0.9999	0.7116
3.625	0.1852	No	>0.9999	0.7458
3.75	0.1211	No	>0.9999	0.8298
3.875	-0.1588	No	>0.9999	0.7677
4	-0.1425	No	>0.9999	0.7861
4.125	0.1893	No	>0.9999	0.7319
4.25	0.1916	No	>0.9999	0.7308
4.375	0.1888	No	>0.9999	0.7262
4.5	0.1135	No	>0.9999	0.8331
4.625	-0.08961	No	>0.9999	0.8711
4.75	0.05112	No	>0.9999	0.9316
4.875	0.1478	No	>0.9999	0.8053
5	0.1571	No	>0.9999	0.7807
Fig 8i
top
AA-avoidance
Mixed-effects model (REML)			Matching: Stacked
Assume sphericity?			No
Alpha			0.05
Fixed effects (type III)	P value	P value summary	Statistically significant (P < 0.05)?	F (DFn, DFd)
Row Factor	<0.0001	****	Yes	F (9.121, 3603) = 8.221
Column Factor	0.0043	**	Yes	F (1, 395) = 8.261
Row Factor x Column Factor	<0.0001	****	Yes	F (79, 31205) = 6.718
Two-stage linear step-up procedure of Benjamini, Krieger and Yekutieli
off vs on
Time	Mean Diff.	Discovery?	q value	Individual P Value
-4.875	0.03999	No	0.6802	0.7221
-4.75	0.1339	No	0.4459	0.231
-4.625	0.0648	No	0.6048	0.5559
-4.5	0.01215	No	0.7014	0.9074
-4.375	-0.01416	No	0.7014	0.8875
-4.25	-0.06808	No	0.5795	0.4841
-4.125	-0.08331	No	0.5245	0.4013
-4	-0.1772	No	0.1715	0.0716
-3.875	-0.1483	No	0.2289	0.1087
-3.75	-0.01324	No	0.7014	0.8906
-3.625	-0.01563	No	0.7014	0.8738
-3.5	-0.06022	No	0.6048	0.5517
-3.375	0.01863	No	0.7014	0.8465
-3.25	0.01612	No	0.7014	0.8713
-3.125	-0.11	No	0.4693	0.2588
-3	-0.04309	No	0.6405	0.6528
-2.875	0.0587	No	0.6048	0.5368
-2.75	0.05251	No	0.6048	0.5659
-2.625	0.1083	No	0.4459	0.2251
-2.5	0.08578	No	0.5137	0.3519
-2.375	0.0469	No	0.6332	0.6136
-2.25	0.07392	No	0.5467	0.4293
-2.125	0.05959	No	0.6048	0.5331
-2	0.0826	No	0.5245	0.3909
-1.875	0.07971	No	0.5245	0.3943
-1.75	-0.02234	No	0.7014	0.8166
-1.625	0.04363	No	0.6519	0.6753
-1.5	0.03194	No	0.6802	0.7501
-1.375	-0.1101	No	0.469	0.2508
-1.25	-0.0981	No	0.4926	0.3153
-1.125	-0.03273	No	0.6802	0.7302
-1	-0.05001	No	0.6252	0.5955
-0.875	0.01077	No	0.7014	0.9143
-0.75	0.1019	No	0.4926	0.312
-0.625	0.045	No	0.6405	0.647
-0.5	-0.1049	No	0.5042	0.337
-0.375	-0.173	No	0.2275	0.1026
-0.25	-0.01362	No	0.7014	0.8951
-0.125	0.1052	No	0.4926	0.307
0	0.06599	No	0.6048	0.5554
0.125	-0.01809	No	0.7014	0.8871
0.25	0.1199	No	0.5245	0.4031
0.375	0.8385	Yes	0.0008	0.0002
0.5	0.6723	Yes	0.0091	0.0032
0.625	-0.7907	Yes	<0.0001	<0.0001
0.75	-1.017	Yes	<0.0001	<0.0001
0.875	-0.7631	Yes	<0.0001	<0.0001
1	-0.8027	Yes	<0.0001	<0.0001
1.125	-0.7853	Yes	<0.0001	<0.0001
1.25	-0.7852	Yes	<0.0001	<0.0001
1.375	-0.6698	Yes	0.0008	0.0002
1.5	-0.6655	Yes	0.0011	0.0003
1.625	-0.6696	Yes	0.0011	0.0003
1.75	-0.6776	Yes	0.0008	0.0002
1.875	-0.8013	Yes	0.0002	<0.0001
2	-0.7624	Yes	0.0003	<0.0001
2.125	-0.7076	Yes	0.0008	0.0002
2.25	-0.7417	Yes	0.0008	0.0001
2.375	-0.7146	Yes	0.0011	0.0003
2.5	-0.5985	Yes	0.0068	0.0022
2.625	-0.5987	Yes	0.0076	0.0025
2.75	-0.6533	Yes	0.0035	0.0011
2.875	-0.6451	Yes	0.0035	0.001
3	-0.5084	Yes	0.0224	0.0082
3.125	-0.4689	Yes	0.0298	0.0115
3.25	-0.4131	No	0.0505	0.0202
3.375	-0.3076	No	0.2275	0.1008
3.5	-0.3209	No	0.2289	0.1109
3.625	-0.2039	No	0.4926	0.3194
3.75	-0.02571	No	0.7014	0.8982
3.875	-0.009748	No	0.7196	0.9619
4	-0.03871	No	0.7014	0.846
4.125	-0.01853	No	0.7014	0.9259
4.25	-0.06405	No	0.6802	0.7499
4.375	-0.2043	No	0.4926	0.321
4.5	-0.2283	No	0.4722	0.2683
4.625	-0.1699	No	0.5245	0.3978
4.75	-0.08838	No	0.6405	0.6525
4.875	-0.1524	No	0.5617	0.4599
5	-0.1581	No	0.5539	0.4442
bottom
AA-escape
Mixed-effects model (REML)			Matching: Stacked
Assume sphericity?			No
Alpha			0.05
Fixed effects (type III)	P value	P value summary	Statistically significant (P < 0.05)?	F (DFn, DFd)
Row Factor	0.0072	**	Yes	F (10.14, 821.5) = 2.427
Column Factor	0.0126	*	Yes	F (1, 81) = 6.504
Row Factor x Column Factor	<0.0001	****	Yes	F (79, 6399) = 2.789
Two-stage linear step-up procedure of Benjamini, Krieger and Yekutieli
off vs on
Time	Mean Diff.	Discovery?	q value	Individual P Value
-4.875	0.09368	No	0.7841	0.6977
-4.75	0.05798	No	0.8715	0.8191
-4.625	-0.0556	No	0.8715	0.8166
-4.5	-0.1976	No	0.5876	0.3829
-4.375	-0.4789	No	0.1952	0.0449
-4.25	-0.4905	No	0.193	0.0342
-4.125	-0.1774	No	0.6382	0.4238
-4	-0.1338	No	0.6944	0.5392
-3.875	-0.14	No	0.6944	0.5415
-3.75	-0.08825	No	0.7804	0.6748
-3.625	-0.1518	No	0.647	0.4379
-3.5	0.1377	No	0.6944	0.5271
-3.375	0.03534	No	0.903	0.86
-3.25	0.1086	No	0.7451	0.5976
-3.125	0.4569	No	0.193	0.0363
-3	0.2961	No	0.3195	0.1482
-2.875	-0.1549	No	0.6944	0.5218
-2.75	-0.2459	No	0.483	0.2924
-2.625	-0.2164	No	0.483	0.2815
-2.5	-0.4623	No	0.1492	0.0206
-2.375	-0.3133	No	0.2727	0.1162
-2.25	0.02355	No	0.9382	0.917
-2.125	0.02927	No	0.9241	0.8916
-2	0.1473	No	0.6944	0.5087
-1.875	0.2881	No	0.4043	0.2128
-1.75	0.2137	No	0.4607	0.2598
-1.625	0.1102	No	0.6944	0.5378
-1.5	0.01463	No	0.9568	0.9473
-1.375	-0.1266	No	0.6944	0.5482
-1.25	0.07196	No	0.8258	0.7555
-1.125	0.444	No	0.1952	0.0433
-1	0.3555	No	0.2686	0.111
-0.875	0.1092	No	0.7612	0.6304
-0.75	0.2374	No	0.483	0.2966
-0.625	0.1256	No	0.7612	0.641
-0.5	-0.008102	No	0.9721	0.9745
-0.375	0.1013	No	0.7612	0.6486
-0.25	0.07334	No	0.8002	0.722
-0.125	0.07539	No	0.7841	0.692
0	-0.1654	No	0.6565	0.4607
0.125	-0.1805	No	0.6565	0.4536
0.25	0.1537	No	0.7612	0.6233
0.375	0.8241	No	0.1892	0.0308
0.5	0.4393	No	0.4986	0.3124
0.625	-1.568	Yes	0.0015	<0.0001
0.75	-1.63	Yes	0.002	<0.0001
0.875	-1.369	Yes	0.0123	0.0005
1	-1.389	Yes	0.0138	0.0007
1.125	-1.035	No	0.0836	0.0073
1.25	-1.045	No	0.0836	0.0068
1.375	-1.036	No	0.0598	0.0037
1.5	-0.8436	No	0.1492	0.0171
1.625	-0.7625	No	0.1739	0.0262
1.75	-0.5646	No	0.2921	0.1281
1.875	-0.3821	No	0.483	0.2933
2	-0.5034	No	0.3617	0.1813
2.125	-0.3815	No	0.5867	0.3749
2.25	-0.6807	No	0.2686	0.1066
2.375	-0.6681	No	0.2686	0.1049
2.5	-0.5302	No	0.3617	0.1772
2.625	-0.7324	No	0.2124	0.0595
2.75	-0.7491	No	0.2069	0.0544
2.875	-0.611	No	0.2686	0.1041
3	-0.4276	No	0.4112	0.2216
3.125	-0.5079	No	0.3622	0.1861
3.25	-0.643	No	0.2686	0.0984
3.375	-0.5931	No	0.2928	0.1321
3.5	-0.8952	No	0.1492	0.0191
3.625	-0.9347	No	0.1466	0.0147
3.75	-0.7199	No	0.2012	0.0504
3.875	-0.5606	No	0.3395	0.1617
4	-0.7876	No	0.2124	0.0612
4.125	-0.8538	No	0.1952	0.0465
4.25	-0.6508	No	0.2686	0.0964
4.375	-0.7263	No	0.2686	0.0908
4.5	-0.9322	No	0.1952	0.0426
4.625	-0.7875	No	0.241	0.0743
4.75	-0.7583	No	0.241	0.0755
4.875	-0.6668	No	0.2686	0.1111
5	-0.5034	No	0.4607	0.2566
Fig 8m
Pre	-0.0211419	0.0578987	-0.0539706	-0.168291	-0.0514569	1.85734	0.66355	0.0887394	3.48357	0.671621	0.0620769	0.139832	-0.0151437	-0.0295244	0.0666094	0.101051	0.0506137	-0.136002	0.239514	-0.031145	0.094335	-0.0396219	-0.0613044	-0.0867756	0.119572	-0.0559069	-0.10667	0.332992	0.0771681	-0.0642606
Opto	-10.974	-16.6538	-10.6948	-10.6935	-10.0109	-6.33956	-10.3078	-6.95639	-13.3343	-7.62165	-20.0956	-25.4942	-20.8284	-28.5442	-23.164	-22.8013	-17.2142	-26.8757	-31.0131	-27.2472	-41.3474	-50.9165	-26.8723	-17.8835	-22.6122	-24.9	-23.5875	-15.5017	-45.8722	-55.335
Post	36.634	73.0552	42.8699	45.045	60.4495	33.3169	35.3292	29.3627	28.3467	26.1821	30.9597	55.8279	30.3232	26.8111	31.9353	52.7602	26.546	41.1642	51.9908	40.1492	18.5692	18.9514	15.8632	11.0582	12.7347	14.8934	5.43763	8.82438	12.6834	9.12874
one-way ANOVA multiple comparisons corrected by two-stage linear step-up procedure of Benjamini, Krieger and Yekutieli
F (2, 87) = 144.2	P<0.0001
Two-stage linear step-up procedure of Benjamini, Krieger and Yekutieli
	Individual P Value
Pre vs. Opto	<0.0001
Pre vs. Post	<0.0001
Opto vs. Post	<0.0001
Fig 8p
	ACSF
Pre	-0.00222	-0.00081	0.017091	0.012473	-0.00761	0.009089	-0.00551	0.01713	-0.00392	-0.00397	-0.01885	0.002738	0.005822	0.022041	-0.00197	0.011479	-0.00393	0.002093	-0.00981	0.010842	-0.00707	0.002964	-0.02043	0.00681	0.002782	0.000212	0.018993	0.01042	0.007893	-0.0116	-0.09283	-0.08935	8.37e-05	0.011814	0.061455	0.113198	-0.0018	-0.01014	0.001694	0.049021	0.03604	0.03526	0.018966	0.017127	-0.01312	-0.17074	-0.03852	0.047318	0.045731
Opto	0.475806	1.11563	0.21444	0.329722	0.679919	0.608565	0.593766	0.955654	-0.0508	1.03925	0.712347	0.9833	0.880218	0.710248	0.592647	0.382698	0.320802	0.857421	0.342322	0.387521	0.641999	0.732998	0.625426	0.811292	1.03763	0.725085	0.296969	0.321219	-2.4161	-5.77746	-0.84085	-3.46567	-0.43977	1.11208	1.48829	2.40375	-2.31707	0.036725	-0.56869	-1.14207	1.59338	-0.3199	0.014676	-0.11324	-0.02251	-4.16305	-5.87295	0.371765	1.64886
Post	5.18695	9.7802	10.5958	9.82037	7.91584	13.5669	9.17079	12.2554	12.9793	9.46289	10.7392	12.1675	11.2852	10.0233	10.8336	10.9685	9.06497	10.4963	10.4751	9.4828	9.08061	9.04173	9.4261	9.6742	18.3236	8.09269	13.3261	9.74076	-10.2798	4.81211	12.6714	9.87334	8.39365	13.1199	14.5747	11.5517	14.6826	11.5122	14.3191	30.0004	13.3545	12.8713	11.0177	14.3966	12.7989	22.054	40.8696	36.611	27.0593
two-way RM ANOVA multiple comparisons corrected by two-stage linear step-up procedure of Benjamini, Krieger and Yekutieli
Main effect Opto	F (1.185, 157.6) = 27.74		P<0.0001
Main effec Drug	F (1.000, 133.0) = 0.3434		P=0.5589
Interaction	F (1.247, 165.9) = 31.74		P<0.0001
Two-stage linear step-up procedure of Benjamini, Krieger and Yekutieli
			Individual P Value
Pre:ACSF vs. Opto:ACSF			0.0003
Pre:ACSF vs. Post:ACSF			<0.0001
Opto:ACSF vs. Post:ACSF			<0.0001
Opto:ACSF vs. Opto:xGABA			<0.0001
Pre:xGABA vs. Opto:xGABA			0.1791
Post:ACSF vs. Post:xGABA			0.0091
[truncated: 219 more columns]

## Sheet: Supplemental Fig 1
Supplementary Fig 1c
Connectivity Index
	PL			IL
	L5	L6		L5	L6
Subj 1	0.044444	0.255556		0.0111111	0.126667
Subj 2	0.25641	0.752137		0.034188	0.700855
Subj 3	0.054545	0.206061		0.0181818	0.315152
Subj 4	0.088235	0.647059		0.0588235	0.745098
Paired two-tailed T-test PL
P value	0.0397
t value	3.493
df	3
Paired two-tailed T-test IL
P value	0.0518
t value	3.136
df	3

## Sheet: Supplemental Fig 2
Supplementary Fig 2c
Peak Amplitude
ACSF	TTX	4AP	PTX
-586.566	-16.0004	-137.235	-13.5677
-387.814	-7.32482	-278.603	-14.8651
-205.529	-7.2817	-93.4032	-15.7279
-241.74	-5.98184	-179.378
-1465.73	-43.3366	-659.178
-527.995	-15.4618	-232.645
-351.807	-16.7401	-195.336	-7.02475
-397.116	-9.83494	-114.326	-13.3825
Repeated Measures ANOVA
F (1.087, 7.607) = 12.67		P=0.0074
Multiple Comparisons Bonferoni Correction
	Adjusted P Value	t	DF
ACSF vs. TTX	0.0244	3.654	7
ACSF vs. +4AP	0.0416	3.259	7
TTX vs. +4AP	0.0242	3.66	7
Supplementary Fig 2d
Peak Amplitudes
PL-PVT	PL-TRN
73.5133	130.648
311.147	280.61
325.032	525.969
120.292	361.63
98.6071	749.025
10.2145	188.742
12.9573	337.914
14.704	562.316
18.7946
139.544
120.627
100.145
109.299
30.218
53.7452
Unpaired two-tailed t-test
p Value	0.0002
t value	4.594
df	21

[truncated: 16 more sheets: Supplemental Fig 4, Supplemental Fig 5, Supplementary Fig 6, Supplemental Fig 7, Supplemental Fig 8, Supplemental Fig 9, Supplemental Fig 10, Supplemental Fig 11, Supplemental Fig 12, Supplemental Fig 13, Supplemental Fig 14, Supplemental Fig 15, Supplemental Fig 16, Supplemental Fig 17, Supplemental Fig 18, Supplemental Fig 19]
